# Supplementary material for: Di-μ-aqua-bis­{triaqua­[5-(1-oxopyridin-4-yl)tetra­zol-1-ido]sodium}
Source: Acta Crystallogr Sect E Struct Rep Online. 2010 Dec 24;67(Pt 1):m111. doi: 10.1107/S1600536810052566 (PMC3050412; doi:10.1107/S1600536810052566)
Supplement: Supplementary file 1 [file e-67-0m111-sup1.cif]

##############################################################################
###                                                                        ###
###        Electronic paper (Acta Crystallographica Section E)             ###
###                                                                        ###
##############################################################################
#                                                                            #
# This CIF contains the data in a paper accepted for publication in Acta     #
# Crystallographica Section E. It conforms to the requirements of Notes      #
# for Authors for Section E, and has been peer reviewed under the auspices   #
# of the IUCr Commission on Journals.                                        #
#                                                                            #
# Full details of the Crystallographic Information File format               #
# are given in the paper "The Crystallographic Information File (CIF):       #
# a New Standard Archive File for Crystallography" by S. R. Hall, F. H.      #
# Allen and I. D. Brown [Acta Cryst. (1991), A47, 655-685].                  #
#                                                                            #
# The current version of the core CIF dictionary is obtainable from          #
# ftp://ftp.iucr.org/pub/cif_core.dic. The current version number is 2.4.    #
#                                                                            #
# Software is freely available for graphical display of the structure(s) in  #
# this CIF.  For information consult the CIF home page http://www.iucr.org/  #
# cif/home.html                                                              #
#                                                                            #
# This file may be used for bona fide research purposes within the           #
# scientific community so long as proper attribution is given to the journal # 
# article from which it was obtained.                                        #
#                                                                            #
##############################################################################
                                             
data_I
_audit_creation_method     SHELXL-97
_chemical_name_systematic
;
Di-\m-aqua-bis{triaqua[5-(1-oxopyridin-4-yl)tetrazol-1-ido]sodium}
;
_chemical_name_common     ?
_chemical_formula_moiety     'C12 H24 N10 Na2 O10'
_chemical_formula_sum     'C12 H24 N10 Na2 O10'
_chemical_formula_iupac     '[Na2 (C6 H4 N5 O)2 (H2 O)8]'
_chemical_formula_weight     514.39
_chemical_melting_point     ?
_symmetry_cell_setting     triclinic
_symmetry_space_group_name_H-M     'P -1'
_symmetry_space_group_name_Hall     '-P 1'
loop_
    _symmetry_equiv_pos_as_xyz
    'x, y, z'
    '-x, -y, -z'
_cell_length_a     6.887(2)
_cell_length_b     7.5200(15)
_cell_length_c     12.258(5)
_cell_angle_alpha     78.16(4)
_cell_angle_beta     83.42(4)
_cell_angle_gamma     66.68(3)
_cell_volume     570.2(3)
_cell_formula_units_Z     1
_cell_measurement_reflns_used     2594
_cell_measurement_theta_min     3.00
_cell_measurement_theta_max     27.48
_cell_measurement_temperature     298(2)
_exptl_crystal_description     'needle'
_exptl_crystal_colour     'colourless'
_exptl_crystal_size_max     0.25
_exptl_crystal_size_mid     0.15
_exptl_crystal_size_min     0.10
_exptl_crystal_density_diffrn     1.498
_exptl_crystal_density_meas     ?
_exptl_crystal_density_method     'not measured'
_exptl_crystal_F_000     268
_exptl_absorpt_coefficient_mu     0.159
_exptl_absorpt_correction_type     multi-scan
_exptl_absorpt_process_details     '(CrystalClear; Rigaku, 2005)'
_exptl_absorpt_correction_T_min     0.913
_exptl_absorpt_correction_T_max     1.000
_exptl_special_details
;
;
_diffrn_ambient_temperature     298(2)
_diffrn_radiation_type     MoK\a
_diffrn_radiation_wavelength     0.71073
_diffrn_radiation_source     'fine-focus sealed tube'
_diffrn_radiation_monochromator     graphite
_diffrn_measurement_device_type     'Rigaku Mercury2'
_diffrn_measurement_method     \w
_diffrn_detector_area_resol_mean     13.6612
_diffrn_reflns_number     5833
_diffrn_reflns_av_R_equivalents     0.0284
_diffrn_reflns_av_sigmaI/netI     0.0369
_diffrn_reflns_theta_min     3.00
_diffrn_reflns_theta_max     27.48
_diffrn_reflns_theta_full     27.48
_diffrn_measured_fraction_theta_max     0.995
_diffrn_measured_fraction_theta_full     0.995
_diffrn_reflns_limit_h_min     -8
_diffrn_reflns_limit_h_max     8
_diffrn_reflns_limit_k_min     -9
_diffrn_reflns_limit_k_max     9
_diffrn_reflns_limit_l_min     -15
_diffrn_reflns_limit_l_max     15
_diffrn_standards_number     ?
_diffrn_standards_interval_count     ?
_diffrn_standards_interval_time     ?
_diffrn_standards_decay_%     ?
_refine_special_details
;
Refinement of <i>F</i>^2^ against ALL reflections. The weighted <i>R</i>-factor
<i>wR</i> and goodness of fit <i>S</i> are based on <i>F</i>^2^, conventional
<i>R</i>-factors <i>R</i> are based on <i>F</i>, with <i>F</i> set to zero for
negative <i>F</i>^2^. The threshold expression of <i>F</i>^2^ >
\s(<i>F</i>^2^) is used only for calculating <i>R</i>-factors(gt) <i>etc</i>.
and is not relevant to the choice of reflections for refinement.
<i>R</i>-factors based on <i>F</i>^2^ are statistically about twice as large
as those based on <i>F</i>, and <i>R</i>- factors based on ALL data will be
even larger.
;
_reflns_number_total     2594
_reflns_number_gt     1933
_reflns_threshold_expression     I>2\s(I)
_refine_ls_structure_factor_coef     Fsqd
_refine_ls_matrix_type     full
_refine_ls_R_factor_all     0.0600
_refine_ls_R_factor_gt     0.0409
_refine_ls_wR_factor_gt     0.0993
_refine_ls_wR_factor_ref     0.1084
_refine_ls_goodness_of_fit_ref     1.052
_refine_ls_restrained_S_all     1.052
_refine_ls_number_reflns     2594
_refine_ls_number_parameters     154
_refine_ls_number_restraints     0
_refine_ls_hydrogen_treatment     constr
_refine_ls_weighting_scheme     calc
_refine_ls_weighting_details
         'calc w=1/[\s^2^(Fo^2^)+(0.0470P)^2^+0.0948P] where P=(Fo^2^+2Fc^2^)/3'
_atom_sites_solution_hydrogens     geom
_atom_sites_solution_primary     direct
_atom_sites_solution_secondary     difmap
_refine_ls_shift/su_max     0.000
_refine_ls_shift/su_mean     0.000
_refine_diff_density_max     0.226
_refine_diff_density_min     -0.254
_refine_ls_extinction_method     none
_refine_ls_extinction_coef     ?
loop_
    _atom_type_symbol
    _atom_type_description
    _atom_type_scat_dispersion_real
    _atom_type_scat_dispersion_imag
    _atom_type_scat_source
    'C' 'C' 0.0033 0.0016
                         'International Tables Vol C Tables 4.2.6.8 and 6.1.1.4'
    'N' 'N' 0.0061 0.0033
                         'International Tables Vol C Tables 4.2.6.8 and 6.1.1.4'
    'Na' 'Na' 0.0362 0.0249
                         'International Tables Vol C Tables 4.2.6.8 and 6.1.1.4'
    'O' 'O' 0.0106 0.0060
                         'International Tables Vol C Tables 4.2.6.8 and 6.1.1.4'
    'H' 'H' 0.0000 0.0000
                         'International Tables Vol C Tables 4.2.6.8 and 6.1.1.4'
_computing_data_collection     'CrystalClear (Rigaku, 2005)'
_computing_cell_refinement     'CrystalClear (Rigaku, 2005)'
_computing_data_reduction     'CrystalClear (Rigaku, 2005)'
_computing_structure_solution     'SHELXS97 (Sheldrick, 2008)'
_computing_structure_refinement     'SHELXL97 (Sheldrick, 2008)'
_computing_molecular_graphics
;
ORTEPIII (Burnett & Johnson, 1996), ORTEP-3 for Windows (Farrugia,
1997) and
PLATON (Spek, 2009)
;
_computing_publication_material     'SHELXTL (Sheldrick, 2008)'
loop_
    _atom_site_type_symbol
    _atom_site_label
    _atom_site_fract_x
    _atom_site_fract_y
    _atom_site_fract_z
    _atom_site_U_iso_or_equiv
    _atom_site_adp_type
    _atom_site_calc_flag
    _atom_site_refinement_flags
    _atom_site_occupancy
    _atom_site_disorder_assembly
    _atom_site_disorder_group
    Na Na1 0.44822(10) 0.33639(10) 0.43816(5) 0.0346(2) Uani d . 1 . .
    O O1 0.61821(19) 0.08957(19) 0.31881(9) 0.0378(3) Uani d . 1 . .
    O O1W 0.33072(19) 0.59396(19) 0.28360(10) 0.0414(3) Uani d . 1 . .
    H H1WA 0.2225 0.6181 0.2472 0.062 Uiso d R 1 . .
    H H1WB 0.4285 0.6085 0.2368 0.062 Uiso d R 1 . .
    O O2W 0.74752(18) 0.43381(18) 0.43714(9) 0.0370(3) Uani d . 1 . .
    H H2WA 0.8677 0.3598 0.4637 0.056 Uiso d R 1 . .
    H H2WB 0.7715 0.5053 0.3761 0.056 Uiso d R 1 . .
    O O3W 0.1735(2) 0.1911(2) 0.49613(11) 0.0454(3) Uani d . 1 . .
    H H3WA 0.2095 0.0977 0.4599 0.068 Uiso d R 1 . .
    H H3WB 0.2038 0.1404 0.5635 0.068 Uiso d R 1 . .
    O O4W 0.6251(2) 0.12583(19) 0.61122(10) 0.0413(3) Uani d . 1 . .
    H H4WA 0.6486 0.2025 0.6463 0.062 Uiso d R 1 . .
    H H4WB 0.5445 0.0774 0.6532 0.062 Uiso d R 1 . .
    N N1 0.7291(2) 0.1343(2) 0.22842(11) 0.0308(3) Uani d . 1 . .
    N N2 1.0244(2) 0.3306(2) -0.15939(12) 0.0392(4) Uani d . 1 . .
    N N3 1.1872(2) 0.3602(3) -0.21981(12) 0.0429(4) Uani d . 1 . .
    N N4 1.3389(2) 0.3266(3) -0.15339(12) 0.0443(4) Uani d . 1 . .
    N N5 1.2806(2) 0.2732(2) -0.04794(12) 0.0419(4) Uani d . 1 . .
    C C1 0.6427(3) 0.1983(3) 0.12848(14) 0.0390(4) Uani d . 1 . .
    H H1 0.5044 0.2109 0.1220 0.047 Uiso calc R 1 . .
    C C2 0.7555(3) 0.2455(3) 0.03546(14) 0.0383(4) Uani d . 1 . .
    H H2 0.6926 0.2900 -0.0334 0.046 Uiso calc R 1 . .
    C C3 0.9619(3) 0.2278(2) 0.04267(13) 0.0303(4) Uani d . 1 . .
    C C4 1.0458(3) 0.1597(3) 0.14777(15) 0.0433(5) Uani d . 1 . .
    H H4 1.1842 0.1445 0.1566 0.052 Uiso calc R 1 . .
    C C5 0.9284(3) 0.1147(3) 0.23857(14) 0.0423(5) Uani d . 1 . .
    H H5 0.9875 0.0698 0.3084 0.051 Uiso calc R 1 . .
    C C6 1.0873(3) 0.2775(2) -0.05454(13) 0.0307(4) Uani d . 1 . .
loop_
    _atom_site_aniso_label
    _atom_site_aniso_U_11
    _atom_site_aniso_U_22
    _atom_site_aniso_U_33
    _atom_site_aniso_U_12
    _atom_site_aniso_U_13
    _atom_site_aniso_U_23
    Na1 0.0354(4) 0.0374(4) 0.0307(4) -0.0152(3) 0.0012(3) -0.0040(3)
    O1 0.0434(7) 0.0472(8) 0.0282(6) -0.0272(6) 0.0108(5) -0.0046(5)
    O1W 0.0358(7) 0.0603(9) 0.0308(6) -0.0255(6) -0.0033(5) 0.0017(6)
    O2W 0.0314(6) 0.0441(7) 0.0317(6) -0.0143(5) 0.0023(5) -0.0005(5)
    O3W 0.0418(7) 0.0474(8) 0.0421(7) -0.0136(6) -0.0051(6) -0.0024(6)
    O4W 0.0440(7) 0.0448(8) 0.0398(7) -0.0241(6) 0.0021(6) -0.0053(6)
    N1 0.0339(8) 0.0364(8) 0.0252(7) -0.0189(6) 0.0044(6) -0.0039(6)
    N2 0.0349(8) 0.0588(10) 0.0273(7) -0.0248(7) 0.0011(6) -0.0015(7)
    N3 0.0389(9) 0.0609(11) 0.0308(8) -0.0263(8) 0.0051(6) -0.0009(7)
    N4 0.0383(9) 0.0659(11) 0.0330(8) -0.0292(8) 0.0043(7) -0.0021(7)
    N5 0.0346(8) 0.0631(11) 0.0327(8) -0.0274(8) 0.0014(6) -0.0019(7)
    C1 0.0291(9) 0.0599(12) 0.0326(9) -0.0242(8) -0.0018(7) -0.0032(8)
    C2 0.0343(9) 0.0577(12) 0.0264(9) -0.0235(8) -0.0037(7) -0.0012(8)
    C3 0.0301(8) 0.0354(9) 0.0279(8) -0.0169(7) 0.0012(6) -0.0032(7)
    C4 0.0327(9) 0.0675(14) 0.0332(10) -0.0278(9) -0.0039(7) 0.0029(9)
    C5 0.0359(10) 0.0660(13) 0.0273(9) -0.0266(9) -0.0052(7) 0.0037(8)
    C6 0.0293(8) 0.0360(9) 0.0278(8) -0.0157(7) 0.0010(6) -0.0025(7)
_geom_special_details
;
 All esds (except the esd in the dihedral angle between two l.s. planes)
 are estimated using the full covariance matrix.  The cell esds are taken
 into account individually in the estimation of esds in distances, angles
 and torsion angles; correlations between esds in cell parameters are only
 used when they are defined by crystal symmetry.  An approximate (isotropic)
 treatment of cell esds is used for estimating esds involving l.s. planes.
;
loop_
    _geom_bond_atom_site_label_1
    _geom_bond_atom_site_label_2
    _geom_bond_site_symmetry_2
    _geom_bond_distance
    _geom_bond_publ_flag
    Na1 O1W . 2.3665(19) ?
    Na1 O2W 2_666 2.4305(17) ?
    Na1 O1 . 2.4408(18) ?
    Na1 O2W . 2.4437(15) ?
    Na1 O4W . 2.486(2) ?
    Na1 O3W . 2.5080(17) ?
    Na1 Na1 2_666 3.4684(16) ?
    O1 N1 . 1.3344(17) ?
    O1W H1WA . 0.8508 ?
    O1W H1WB . 0.8595 ?
    O2W Na1 2_666 2.4305(18) ?
    O2W H2WA . 0.8506 ?
    O2W H2WB . 0.8674 ?
    O3W H3WA . 0.8460 ?
    O3W H3WB . 0.8469 ?
    O4W H4WA . 0.8571 ?
    O4W H4WB . 0.8501 ?
    N1 C1 . 1.336(2) ?
    N1 C5 . 1.339(2) ?
    N2 C6 . 1.334(2) ?
    N2 N3 . 1.340(2) ?
    N3 N4 . 1.311(2) ?
    N4 N5 . 1.337(2) ?
    N5 C6 . 1.330(2) ?
    C1 C2 . 1.371(2) ?
    C1 H1 . 0.9300 ?
    C2 C3 . 1.386(2) ?
    C2 H2 . 0.9300 ?
    C3 C4 . 1.386(2) ?
    C3 C6 . 1.464(2) ?
    C4 C5 . 1.365(2) ?
    C4 H4 . 0.9300 ?
    C5 H5 . 0.9300 ?
loop_
    _geom_angle_atom_site_label_1
    _geom_angle_atom_site_label_2
    _geom_angle_atom_site_label_3
    _geom_angle_site_symmetry_1
    _geom_angle_site_symmetry_3
    _geom_angle
    _geom_angle_publ_flag
    O1W Na1 O2W . 2_666 89.59(6) ?
    O1W Na1 O1 . . 92.55(6) ?
    O2W Na1 O1 2_666 . 174.05(5) ?
    O1W Na1 O2W . . 86.19(6) ?
    O2W Na1 O2W 2_666 . 89.27(5) ?
    O1 Na1 O2W . . 96.41(5) ?
    O1W Na1 O4W . . 163.27(5) ?
    O2W Na1 O4W 2_666 . 83.50(6) ?
    O1 Na1 O4W . . 95.86(6) ?
    O2W Na1 O4W . . 78.53(6) ?
    O1W Na1 O3W . . 109.49(6) ?
    O2W Na1 O3W 2_666 . 85.24(5) ?
    O1 Na1 O3W . . 88.81(5) ?
    O2W Na1 O3W . . 163.30(5) ?
    O4W Na1 O3W . . 85.17(6) ?
    O1W Na1 Na1 . 2_666 87.03(5) ?
    O2W Na1 Na1 2_666 2_666 44.79(4) ?
    O1 Na1 Na1 . 2_666 140.86(5) ?
    O2W Na1 Na1 . 2_666 44.48(4) ?
    O4W Na1 Na1 . 2_666 77.33(5) ?
    O3W Na1 Na1 . 2_666 128.08(5) ?
    N1 O1 Na1 . . 118.00(10) ?
    Na1 O1W H1WA . . 124.0 ?
    Na1 O1W H1WB . . 115.4 ?
    H1WA O1W H1WB . . 108.1 ?
    Na1 O2W Na1 2_666 . 90.73(5) ?
    Na1 O2W H2WA 2_666 . 109.3 ?
    Na1 O2W H2WA . . 125.5 ?
    Na1 O2W H2WB 2_666 . 105.5 ?
    Na1 O2W H2WB . . 116.3 ?
    H2WA O2W H2WB . . 106.5 ?
    Na1 O3W H3WA . . 104.0 ?
    Na1 O3W H3WB . . 100.9 ?
    H3WA O3W H3WB . . 107.3 ?
    Na1 O4W H4WA . . 105.9 ?
    Na1 O4W H4WB . . 111.5 ?
    H4WA O4W H4WB . . 107.4 ?
    O1 N1 C1 . . 120.51(14) ?
    O1 N1 C5 . . 119.42(14) ?
    C1 N1 C5 . . 120.07(15) ?
    C6 N2 N3 . . 104.47(14) ?
    N4 N3 N2 . . 109.39(14) ?
    N3 N4 N5 . . 109.73(14) ?
    C6 N5 N4 . . 104.48(14) ?
    N1 C1 C2 . . 120.75(16) ?
    N1 C1 H1 . . 119.6 ?
    C2 C1 H1 . . 119.6 ?
    C1 C2 C3 . . 120.88(16) ?
    C1 C2 H2 . . 119.6 ?
    C3 C2 H2 . . 119.6 ?
    C4 C3 C2 . . 116.46(16) ?
    C4 C3 C6 . . 120.99(15) ?
    C2 C3 C6 . . 122.55(15) ?
    C5 C4 C3 . . 120.99(17) ?
    C5 C4 H4 . . 119.5 ?
    C3 C4 H4 . . 119.5 ?
    N1 C5 C4 . . 120.86(16) ?
    N1 C5 H5 . . 119.6 ?
    C4 C5 H5 . . 119.6 ?
    N5 C6 N2 . . 111.93(15) ?
    N5 C6 C3 . . 123.24(15) ?
    N2 C6 C3 . . 124.82(15) ?
loop_
    _geom_hbond_atom_site_label_D
    _geom_hbond_atom_site_label_H
    _geom_hbond_atom_site_label_A
    _geom_hbond_site_symmetry_A
    _geom_hbond_distance_DH
    _geom_hbond_distance_HA
    _geom_hbond_distance_DA
    _geom_hbond_angle_DHA
    O1W H1WA N2 2_665 0.85 1.98 2.832(2) 178.4
    O1W H1WB N4 2_765 0.86 1.97 2.817(2) 167.4
    O2W H2WA O3W 1_655 0.85 2.02 2.857(2) 169.1
    O2W H2WB N3 2_765 0.87 2.02 2.878(2) 169.4
    O3W H3WA O4W 2_656 0.85 1.93 2.754(2) 162.9
    O3W H3WB O1 2_656 0.85 2.07 2.836(2) 150.4
    O4W H4WA O1W 2_666 0.86 1.96 2.812(2) 172.3
    O4W H4WB O1 2_656 0.85 1.95 2.7233(19) 150.8
data_global
_journal_date_recd_electronic     2010-12-13
_journal_date_accepted     2010-12-15
_journal_name_full     'Acta Crystallographica, Section E'
_journal_year     2011
_journal_volume     67
_journal_issue      1
_journal_page_first     m111
_journal_page_last     m111
_journal_paper_category     QM
_journal_coeditor_code     DN2636
_publ_contact_author_name     'Jing Dai'
_publ_contact_author_address
;
Ordered Matter Science Research Center, College of Chemistry and Chemical
Engineering, Southeast UniVersity,
Nanjing 210096, P. R. China
;
_publ_contact_author_email     fudavid88@yahoo.com.cn
_publ_contact_author_fax     '862552090626'
_publ_contact_author_phone     '862552090626'
_publ_section_title
;
Di-\m-aqua-bis{triaqua[5-(1-oxopyridin-4-yl)tetrazol-1-ido]sodium}
;
loop_
    _publ_author_name
    _publ_author_footnote
    _publ_author_address
    'Jing Dai' .
;
Ordered Matter Science Research Center
College of Chemistry and Chemical Engineering
Southeast University
Nanjing 210096
People's Republic of China
;
    'Xin-Yuan Chen' .
;
Ordered Matter Science Research Center
College of Chemistry and Chemical Engineering
Southeast University
Nanjing 210096
People's Republic of China
;
