# Supplementary material for: Di-μ-aqua-bis­{triaqua­[5-(1-oxopyridin-4-yl)tetra­zol-1-ido]sodium}
Source: Acta Crystallogr Sect E Struct Rep Online. 2010 Dec 24;67(Pt 1):m111. doi: 10.1107/S1600536810052566 (PMC3050412; doi:10.1107/S1600536810052566)
Supplement: Supplementary file 2 [file e-67-0m111-Isup2.hkl]

# 
# h,k,l, Fc-squared, Fo-squared, sigma(Fo-squared) and status flag 
# 
data_I
_shelx_title ' I         P -1         R = 0.04' 
_shelx_refln_list_code          4 
_shelx_F_calc_maximum      101.26 
_exptl_crystal_F_000       268.00 
_reflns_d_resolution_high  0.7702 
 
loop_ 
 _symmetry_equiv_pos_as_xyz 
 'x, y, z' 
 '-x, -y, -z' 
 
_cell_length_a     6.8870 
_cell_length_b     7.5200 
_cell_length_c    12.2580 
_cell_angle_alpha  78.160 
_cell_angle_beta   83.420 
_cell_angle_gamma  66.680 
 
_shelx_F_squared_multiplier     1.000 
 
loop_ 
 _refln_index_h 
 _refln_index_k 
 _refln_index_l 
 _refln_F_squared_calc 
 _refln_F_squared_meas 
 _refln_F_squared_sigma 
 _refln_observed_status 
   1   0   0        7.35        8.13      0.26 o 
   2   0   0      435.06      401.09      9.21 o 
   3   0   0      753.91      849.68     17.15 o 
   4   0   0       13.12       15.41      0.68 o 
   5   0   0       16.34       17.12      1.81 o 
   6   0   0        4.22        3.81      2.04 o 
   7   0   0        9.43        9.07      2.01 o 
   8   0   0        0.89        1.89      1.85 o 
  -7   1   0       21.04       22.81      3.39 o 
  -6   1   0       48.86       49.46      3.53 o 
  -5   1   0       42.66       43.71      1.59 o 
  -4   1   0      459.07      443.49      8.31 o 
  -3   1   0      161.64      170.72      2.91 o 
  -2   1   0     1296.03     1326.01     13.33 o 
  -1   1   0        6.12        5.90      0.36 o 
   0   1   0        6.33        9.61      0.48 o 
   1   1   0       87.36       62.26      1.87 o 
   2   1   0      381.29      398.70     23.13 o 
   3   1   0        5.13        5.12      0.97 o 
   4   1   0        2.10        3.80      0.90 o 
   5   1   0        0.38        1.29      0.98 o 
   6   1   0       22.54       22.05      2.08 o 
   7   1   0      160.77      162.55      6.63 o 
   8   1   0        2.01        1.71      1.34 o 
  -7   2   0        0.01        2.56      2.66 o 
  -6   2   0        1.55        5.90      2.36 o 
  -5   2   0       10.02       11.03      1.09 o 
  -4   2   0        0.18        1.49      1.65 o 
  -3   2   0      387.45      407.87      6.74 o 
  -2   2   0      259.44      233.38      3.74 o 
  -1   2   0     1077.11     1170.68     16.21 o 
   0   2   0     3011.08     2904.90     12.57 o 
   1   2   0      169.94      177.03      2.38 o 
   2   2   0     1331.18     1292.68     15.71 o 
   3   2   0      705.45      735.03     23.28 o 
   4   2   0       58.68       50.78      9.26 o 
   5   2   0       33.32       40.95      2.83 o 
   6   2   0        2.58        0.05      1.27 o 
   7   2   0        0.23        2.35      1.44 o 
   8   2   0        1.59        2.95      3.16 o 
  -6   3   0        4.46        1.34      1.50 o 
  -5   3   0        0.14       -0.60      0.77 o 
  -4   3   0        7.22       10.17      1.18 o 
  -3   3   0       22.43       25.91      1.91 o 
  -2   3   0      444.15      422.84      9.21 o 
  -1   3   0     1244.44     1276.44     13.52 o 
   0   3   0        0.01       -0.01      0.21 o 
   1   3   0      541.14      590.73      5.88 o 
   2   3   0       11.32       15.07      0.64 o 
   3   3   0        0.92        0.10      0.33 o 
   4   3   0      294.65      312.12      7.23 o 
   5   3   0       25.16       23.10      1.59 o 
   6   3   0        0.36        1.20      1.43 o 
   7   3   0        0.30        1.46      1.37 o 
   8   3   0       22.07       30.79      3.04 o 
  -6   4   0        5.43        6.65      2.78 o 
  -5   4   0        6.46        9.82      1.87 o 
  -4   4   0       26.71       29.46      1.90 o 
  -3   4   0        1.86        3.26      0.92 o 
  -2   4   0      106.74      104.10      2.59 o 
  -1   4   0      555.71      584.19      7.70 o 
   0   4   0      617.24      575.85     11.77 o 
   1   4   0       24.64       23.62      0.57 o 
   2   4   0      179.19      173.43      3.64 o 
   3   4   0       15.94       13.64      0.88 o 
   4   4   0        0.25        0.16      0.59 o 
   5   4   0      268.18      253.78      7.24 o 
   6   4   0        3.79        5.86      1.34 o 
   7   4   0        1.59        3.00      1.53 o 
   8   4   0       47.72       54.47      7.10 o 
  -5   5   0        3.19        2.82      2.22 o 
  -4   5   0       17.17       16.60      4.22 o 
  -3   5   0       12.74       10.32      2.34 o 
  -2   5   0       19.50       21.87      2.05 o 
  -1   5   0        3.84        5.02      1.34 o 
   0   5   0       33.78       30.98      2.29 o 
   1   5   0      212.92      202.98      5.88 o 
   2   5   0       70.81       66.55      3.36 o 
   3   5   0        2.28        1.18      0.49 o 
   4   5   0       38.93       38.94      1.79 o 
   5   5   0      118.18      132.63      4.80 o 
   6   5   0      190.79      179.58      6.76 o 
   7   5   0       69.96       66.69      3.87 o 
   8   5   0        2.69        1.58      3.21 o 
  -4   6   0        7.01       10.05      4.52 o 
  -3   6   0       23.45       24.42      2.94 o 
  -2   6   0       16.20       15.90      2.15 o 
  -1   6   0        3.24        3.12      1.51 o 
   0   6   0        3.17        0.88      1.09 o 
   1   6   0       55.86       55.70      3.61 o 
   2   6   0       88.82       90.61      4.03 o 
   3   6   0       15.59       15.54      0.95 o 
   4   6   0       89.21       88.71      2.79 o 
   5   6   0       14.42       12.74      1.19 o 
   6   6   0       28.65       34.90      2.74 o 
   7   6   0       30.18       29.61      2.98 o 
   8   6   0       47.30       48.76      4.06 o 
  -3   7   0       13.21       17.96      5.50 o 
  -2   7   0       26.15       26.58      3.26 o 
  -1   7   0       40.12       41.93      3.70 o 
   0   7   0        0.01        0.72      1.27 o 
   1   7   0       32.42       35.96      3.08 o 
   2   7   0        5.34        3.59      1.36 o 
   3   7   0        5.48        4.20      1.95 o 
   4   7   0        6.59       10.22      1.79 o 
   5   7   0      131.24      136.58      4.27 o 
   6   7   0      101.26      100.65      4.77 o 
   7   7   0       14.46       13.59      2.40 o 
   8   7   0        2.46        4.53      2.69 o 
  -1   8   0        0.14        0.58      1.33 o 
   0   8   0        0.00       -0.86      1.90 o 
   1   8   0        2.61        3.61      1.85 o 
   2   8   0       17.09       15.73      3.40 o 
   3   8   0        1.09        0.11      1.20 o 
   4   8   0       23.12       19.44      2.45 o 
   5   8   0        1.83        0.94      1.41 o 
   6   8   0       66.13       63.49      7.23 o 
   7   8   0       14.28       17.09      3.99 o 
   1   9   0        2.77        2.67      1.74 o 
   2   9   0       12.25       16.06      5.43 o 
   3   9   0        0.15        0.10      1.69 o 
   4   9   0        4.01        8.46      4.37 o 
   5   9   0       22.70       26.00      3.45 o 
  -5  -9   1        0.47       -1.11      2.67 o 
  -4  -9   1        1.09        0.06      1.12 o 
  -3  -9   1        2.90        2.13      2.07 o 
  -2  -9   1        2.19        0.71      1.65 o 
  -1  -9   1        4.05        8.06      2.64 o 
  -7  -8   1        1.50        0.18      1.86 o 
  -6  -8   1        6.84        4.84      3.21 o 
  -5  -8   1       80.35       88.60      6.76 o 
  -4  -8   1       59.59       61.40      5.06 o 
  -3  -8   1       34.38       35.09      3.31 o 
  -2  -8   1       40.04       35.49      3.36 o 
  -1  -8   1        0.37       -1.22      1.38 o 
   0  -8   1        1.72        2.79      1.66 o 
   1  -8   1       20.56       18.93      3.15 o 
  -7  -7   1       31.50       32.01      6.30 o 
  -6  -7   1       12.93       13.66      2.13 o 
  -5  -7   1      159.81      155.67      4.63 o 
  -4  -7   1       59.79       57.16      3.60 o 
  -3  -7   1        7.26        5.93      1.86 o 
  -2  -7   1       11.58       10.18      1.79 o 
  -1  -7   1        0.20       -0.13      1.03 o 
   0  -7   1        1.42        1.47      1.71 o 
   1  -7   1       21.38       20.62      2.51 o 
   2  -7   1       12.03       12.36      2.30 o 
  -8  -6   1       55.09       60.84      4.50 o 
  -7  -6   1       89.21       98.42      9.36 o 
  -6  -6   1       81.84       82.05      4.24 o 
  -5  -6   1      113.71      107.36      5.49 o 
  -4  -6   1       72.82       68.55      2.48 o 
  -3  -6   1      364.67      349.69      6.59 o 
  -2  -6   1        0.02       -1.07      1.19 o 
  -1  -6   1       63.25       64.83      4.83 o 
   0  -6   1       51.04       57.54      3.61 o 
   1  -6   1       33.07       31.51      2.73 o 
   2  -6   1        0.35       -0.41      1.15 o 
   3  -6   1        0.12       -0.11      1.55 o 
   4  -6   1        2.89        6.86      4.04 o 
  -8  -5   1       32.05       34.79      3.55 o 
  -7  -5   1        4.49        6.01      3.13 o 
  -6  -5   1      291.95      294.07     18.76 o 
  -5  -5   1       75.68       63.98      7.47 o 
  -4  -5   1      106.57      111.43      3.68 o 
  -3  -5   1       65.56       64.10      1.89 o 
  -2  -5   1       54.33       48.43      2.42 o 
  -1  -5   1       18.65       18.48      3.70 o 
   0  -5   1        0.03       -1.06      1.44 o 
   1  -5   1       40.89       39.57      2.64 o 
   2  -5   1        9.50       10.78      2.15 o 
   3  -5   1        4.14        6.77      1.55 o 
   4  -5   1       51.24       56.34      6.64 o 
   5  -5   1       24.05       24.42      4.85 o 
  -8  -4   1        1.83        1.53      1.66 o 
  -7  -4   1        3.07        8.25      5.10 o 
  -6  -4   1      182.01      184.43      6.61 o 
  -5  -4   1      156.88      146.47      5.08 o 
  -4  -4   1      277.08      293.94      7.34 o 
  -3  -4   1       44.86       44.56      3.10 o 
  -2  -4   1       20.53       20.65      1.71 o 
  -1  -4   1      536.70      525.52     20.27 o 
   0  -4   1      263.04      247.44      6.67 o 
   1  -4   1      152.00      150.85      4.71 o 
   2  -4   1       15.33       13.68      0.94 o 
   3  -4   1        9.84       11.58      2.28 o 
   4  -4   1        1.94        0.64      1.16 o 
   5  -4   1       28.15       29.61      4.15 o 
  -8  -3   1        2.95        2.76      1.69 o 
  -7  -3   1       13.43       16.01      2.29 o 
  -6  -3   1      534.79      513.63     13.68 o 
  -5  -3   1       31.30       32.78      2.35 o 
  -3  -3   1        9.46        9.48      1.62 o 
  -2  -3   1      382.38      361.56      4.78 o 
  -1  -3   1        0.41        3.78      0.56 o 
   0  -3   1      117.85      114.26      5.03 o 
   1  -3   1      891.27      872.41      9.21 o 
   2  -3   1      137.72      124.22      3.80 o 
   3  -3   1        2.25        3.44      0.73 o 
   4  -3   1        1.10        1.17      0.77 o 
   5  -3   1        5.46        7.63      1.21 o 
   6  -3   1       18.26       18.52      3.26 o 
  -8  -2   1       38.81       36.60      3.19 o 
  -7  -2   1        0.56        1.34      2.52 o 
  -6  -2   1      184.77      175.05      6.32 o 
  -5  -2   1       12.57       12.86      1.43 o 
  -4  -2   1       61.38       64.23      2.49 o 
  -3  -2   1      800.01      857.62      8.79 o 
  -2  -2   1      515.90      478.24     18.31 o 
  -1  -2   1     1162.27     1191.80     14.76 o 
   0  -2   1      296.95      220.37     87.10 o 
   1  -2   1      386.67      393.54      7.25 o 
   2  -2   1      155.57      136.57      3.16 o 
   3  -2   1      193.93      194.62      3.86 o 
   4  -2   1      313.09      317.52      6.30 o 
   5  -2   1       48.81       42.17      2.33 o 
   6  -2   1       11.86       12.38      2.13 o 
   7  -2   1        0.38       -1.85      1.85 o 
  -8  -1   1        1.14        1.55      1.53 o 
  -7  -1   1       55.56       59.12      7.35 o 
  -6  -1   1      129.88      122.53      5.08 o 
  -5  -1   1        0.21        0.13      1.32 o 
  -4  -1   1       74.86       72.88      2.42 o 
  -3  -1   1      221.37      212.57      7.27 o 
  -2  -1   1     1110.19     1119.17      8.52 o 
  -1  -1   1      193.56      211.74      6.34 o 
   0  -1   1        6.00        3.81      0.27 o 
   1  -1   1       39.28       42.05      1.21 o 
   2  -1   1      133.74      150.02     12.86 o 
   3  -1   1       15.79       11.43      0.70 o 
   4  -1   1     1077.19     1118.25     15.51 o 
   5  -1   1       58.82       57.77      1.91 o 
   6  -1   1      104.96      111.61     11.28 o 
   7  -1   1        8.41        7.53      2.08 o 
  -8   0   1        0.77        1.72      1.89 o 
  -7   0   1        0.00        0.63      1.73 o 
  -6   0   1       18.87       16.00      1.96 o 
  -5   0   1      111.06      113.78      4.31 o 
  -4   0   1        0.36        0.13      0.27 o 
  -3   0   1     1081.98     1084.31     15.92 o 
  -2   0   1       40.65       35.58      0.71 o 
  -1   0   1       16.91       14.93      0.50 o 
   1   0   1     6819.28     5865.43     41.88 o 
   2   0   1      260.50      280.54      4.63 o 
   3   0   1      326.98      351.50      5.78 o 
   4   0   1      184.40      198.22     15.53 o 
   5   0   1       23.54       22.39      2.45 o 
   6   0   1       18.08       18.87      2.15 o 
   7   0   1       36.68       35.29      3.68 o 
   8   0   1        2.79        3.96      3.15 o 
  -7   1   1        3.83        2.89      1.63 o 
  -6   1   1       30.96       32.21      2.47 o 
  -5   1   1       24.93       21.83      1.24 o 
  -4   1   1      293.94      277.24      4.94 o 
  -3   1   1       47.75       53.36      1.41 o 
  -2   1   1        0.59        0.57      0.32 o 
  -1   1   1       28.36       25.68      0.76 o 
   0   1   1        2.37        7.58      0.34 o 
   1   1   1        7.97        6.67      0.20 o 
   2   1   1      508.64      475.70      5.61 o 
   3   1   1       64.02       55.28      1.63 o 
   4   1   1       70.79       66.44      3.38 o 
   5   1   1        1.17        1.55      1.13 o 
   6   1   1        1.59        3.31      1.72 o 
   7   1   1       22.45       22.20      6.43 o 
   8   1   1       10.84       13.01      2.56 o 
  -7   2   1       23.91       25.16      3.04 o 
  -6   2   1        0.15       -0.09      1.10 o 
  -5   2   1       13.89       14.06      1.33 o 
  -4   2   1       39.61       39.25      1.79 o 
  -3   2   1      215.81      237.49      4.52 o 
  -2   2   1        5.90        6.75      0.63 o 
  -1   2   1      930.87      920.86     10.89 o 
   0   2   1    10253.68     9605.16     87.00 o 
   1   2   1      509.38      547.27      5.38 o 
   2   2   1     2434.74     2373.73     26.66 o 
   3   2   1     5104.06     5019.69     62.01 o 
   4   2   1       52.89       62.57      2.21 o 
   5   2   1       30.55       35.84      2.14 o 
   6   2   1        3.97        7.58      1.63 o 
   7   2   1       23.32       19.51      3.11 o 
   8   2   1        0.38        1.17      2.13 o 
  -6   3   1       30.43       29.25      4.74 o 
  -5   3   1       24.16       23.31      1.86 o 
  -4   3   1       56.08       58.08      2.93 o 
  -3   3   1        1.64        1.34      1.14 o 
  -2   3   1      603.85      605.68     12.13 o 
  -1   3   1      406.27      406.85      8.40 o 
   0   3   1       11.48       11.17      0.49 o 
   1   3   1      141.69      133.31      3.28 o 
   2   3   1      101.03       96.80      4.51 o 
   3   3   1      108.87      111.32      6.17 o 
   4   3   1        7.39       13.69      2.58 o 
   5   3   1        2.73        4.88      1.21 o 
   6   3   1      168.45      156.93      9.53 o 
   7   3   1        5.73        3.60      1.41 o 
   8   3   1        3.66        5.52      3.07 o 
  -6   4   1        0.72        2.99      2.76 o 
  -5   4   1       16.69       17.66      2.25 o 
  -4   4   1       31.71       33.37      1.97 o 
  -3   4   1        3.50        4.29      1.80 o 
  -2   4   1       73.69       74.16      3.28 o 
  -1   4   1       66.74       74.50      1.72 o 
   0   4   1      815.87      811.11     15.10 o 
   1   4   1       39.42       40.64      1.56 o 
   2   4   1      363.41      355.98      7.38 o 
   3   4   1      133.74      149.66      2.93 o 
   4   4   1        1.81        3.67      1.44 o 
   5   4   1       99.14       98.46      3.79 o 
   6   4   1      150.38      140.26     10.43 o 
   7   4   1        0.51        1.52      1.16 o 
   8   4   1        0.18       -0.54      1.12 o 
  -5   5   1        1.18        3.60      2.68 o 
  -4   5   1        0.23        0.25      3.00 o 
  -3   5   1        4.57        5.31      1.67 o 
  -2   5   1       17.92       18.64      2.13 o 
  -1   5   1        0.31        1.71      1.21 o 
   0   5   1        6.52        6.27      1.32 o 
   1   5   1      467.48      436.37     13.91 o 
   2   5   1      371.33      346.34      7.18 o 
   3   5   1        1.33       -0.05      0.39 o 
   4   5   1        4.69        6.12      0.81 o 
   5   5   1       75.26       79.92      3.67 o 
   6   5   1       19.92       15.72      1.81 o 
   7   5   1        0.89       -0.53      1.25 o 
   8   5   1        0.41        0.19      1.37 o 
  -4   6   1        0.74        1.16      1.61 o 
  -3   6   1        7.71       10.68      1.90 o 
  -2   6   1       27.18       28.60      2.85 o 
  -1   6   1       12.58       12.30      2.04 o 
   0   6   1        6.87       13.24      5.50 o 
   1   6   1      211.94      200.16      6.32 o 
   2   6   1       96.89      104.67      9.18 o 
   3   6   1       15.94       18.44      1.97 o 
   4   6   1       66.57       65.08      2.43 o 
   5   6   1       28.12       29.34      1.66 o 
   6   6   1       19.01       14.78      1.74 o 
   7   6   1        1.51        0.06      0.95 o 
   8   6   1        0.53        0.95      1.40 o 
  -3   7   1        2.77        5.75      2.50 o 
  -2   7   1        4.40        4.81      2.05 o 
  -1   7   1        0.17        1.10      1.33 o 
   0   7   1        1.67        1.32      1.16 o 
   1   7   1       11.42       13.44      1.96 o 
   2   7   1        1.09        5.67      1.62 o 
   3   7   1        3.74        6.97      1.67 o 
   4   7   1       30.88       27.01      1.56 o 
   5   7   1        1.76        3.33      1.08 o 
   6   7   1      197.62      186.70      7.03 o 
   7   7   1        0.28        1.01      1.52 o 
   8   7   1        7.66       10.91      2.61 o 
  -1   8   1        0.59        2.40      2.31 o 
   0   8   1       24.59       28.83      3.02 o 
   1   8   1       13.16       15.68      2.39 o 
   2   8   1        2.68        3.64      1.51 o 
   3   8   1       56.15       56.13      4.47 o 
   4   8   1        0.10        0.76      1.64 o 
   5   8   1        9.49       10.90      1.91 o 
   6   8   1       20.63       26.84      4.09 o 
   7   8   1        0.36       -1.61      2.20 o 
   1   9   1        7.37       10.76      2.72 o 
   2   9   1        0.02       -0.94      1.38 o 
   3   9   1        0.04       -0.16      1.23 o 
   4   9   1        0.78        1.44      2.16 o 
   5   9   1       65.13       61.06      4.60 o 
   6   9   1       33.07       35.47      5.88 o 
  -4  -9   2        0.33        2.62      3.27 o 
  -3  -9   2        0.26        1.11      1.82 o 
  -2  -9   2        6.79        7.91      2.58 o 
  -6  -8   2        0.48        0.69      2.07 o 
  -5  -8   2        3.21        2.64      1.62 o 
  -4  -8   2       46.46       44.19      3.86 o 
  -3  -8   2       54.42       57.78      4.31 o 
  -2  -8   2        2.64        2.33      1.42 o 
  -1  -8   2       35.20       35.47      3.66 o 
   0  -8   2        0.03        0.28      1.36 o 
   1  -8   2        0.57        1.89      1.72 o 
  -7  -7   2        0.07        3.07      4.46 o 
  -6  -7   2        0.49        1.19      1.25 o 
  -5  -7   2        7.37        7.46      2.61 o 
  -4  -7   2        2.08        0.46      3.11 o 
  -3  -7   2        3.79        4.55      1.65 o 
  -2  -7   2       15.29       15.59      4.54 o 
  -1  -7   2       12.31       14.81      3.60 o 
   0  -7   2       24.18       27.20      3.87 o 
   1  -7   2        1.67        1.99      1.72 o 
   2  -7   2        2.62        1.12      1.64 o 
  -8  -6   2        0.93        0.63      3.08 o 
  -7  -6   2        5.98       11.02      2.29 o 
  -6  -6   2        8.54        9.96      1.96 o 
  -5  -6   2       17.64       18.93      1.44 o 
  -4  -6   2       14.84       13.62      1.16 o 
  -3  -6   2       12.94       13.26      1.67 o 
  -2  -6   2      231.56      222.12     11.04 o 
  -1  -6   2       58.66       51.16      4.84 o 
   0  -6   2        4.65        6.28      1.62 o 
   1  -6   2       11.30       10.06      1.81 o 
   2  -6   2        8.24       13.71      2.31 o 
   3  -6   2        0.08        1.41      2.06 o 
   4  -6   2       33.32       32.82      4.47 o 
  -8  -5   2        0.09        1.50      1.73 o 
  -7  -5   2        0.13        0.90      2.16 o 
  -6  -5   2       15.72       17.28      3.66 o 
  -5  -5   2      623.65      613.01     14.89 o 
  -4  -5   2        2.70        4.16      1.11 o 
  -3  -5   2       48.82       46.99      2.34 o 
  -2  -5   2       44.07       35.44      6.08 o 
  -1  -5   2       99.76       99.89      4.09 o 
   0  -5   2       13.31       16.62      1.93 o 
   1  -5   2        5.44        6.78      1.45 o 
   2  -5   2       13.55       15.96      2.01 o 
   3  -5   2        2.26        2.23      1.51 o 
   4  -5   2        8.14       10.29      2.14 o 
   5  -5   2        9.23        8.46      3.61 o 
  -8  -4   2        1.16        1.04      1.65 o 
  -7  -4   2       56.17       63.00      7.80 o 
  -6  -4   2       38.80       42.38      2.97 o 
  -5  -4   2      525.18      473.52     28.65 o 
  -4  -4   2       23.93       18.82      1.67 o 
  -3  -4   2       53.13       56.83      1.95 o 
  -2  -4   2      730.11      745.85      9.69 o 
  -1  -4   2      325.87      332.53     13.47 o 
   0  -4   2        0.04        1.09      0.88 o 
   1  -4   2      100.50      131.33     19.38 o 
   2  -4   2      127.35      119.13      4.47 o 
   3  -4   2        3.09        5.13      1.81 o 
   4  -4   2       44.93       47.10      3.35 o 
   5  -4   2       19.94       19.28      2.20 o 
  -8  -3   2        8.79       14.10      2.59 o 
  -7  -3   2       24.80       26.09      2.53 o 
  -6  -3   2      113.41      111.10      4.93 o 
  -5  -3   2      843.39      846.86     19.09 o 
  -4  -3   2       66.08       65.86      2.69 o 
  -3  -3   2       68.16       72.46      1.76 o 
  -2  -3   2      459.10      456.56      6.26 o 
  -1  -3   2      604.67      579.91      6.26 o 
   0  -3   2        7.31        7.83      1.10 o 
   1  -3   2        0.04        0.95      0.73 o 
   2  -3   2       10.50       13.54      1.33 o 
   3  -3   2       97.79       94.75      5.55 o 
   4  -3   2        6.30        7.84      0.98 o 
   5  -3   2        0.94        1.34      0.85 o 
   6  -3   2       11.35       10.49      3.33 o 
  -8  -2   2        7.31       13.00      2.98 o 
  -7  -2   2        1.45        1.42      1.28 o 
  -6  -2   2       13.78       15.53      1.80 o 
  -5  -2   2      103.87       98.76      3.80 o 
  -4  -2   2      133.78      139.39      2.22 o 
  -3  -2   2      554.67      561.22     10.12 o 
  -2  -2   2      523.38      490.78      5.86 o 
  -1  -2   2        7.84        9.07      0.61 o 
   0  -2   2      305.93      273.72      4.98 o 
   1  -2   2       74.48       73.89      1.52 o 
   2  -2   2      660.74      613.62     35.55 o 
   3  -2   2       26.02       23.38      1.10 o 
   4  -2   2        1.94        1.87      1.06 o 
   5  -2   2        3.08        5.05      1.09 o 
   6  -2   2        6.29        5.58      1.52 o 
   7  -2   2        2.70        4.30      3.27 o 
  -8  -1   2        0.90        0.11      1.29 o 
  -7  -1   2        0.09        0.96      1.25 o 
  -6  -1   2      446.69      442.84     12.62 o 
  -5  -1   2       26.39       26.00      2.07 o 
  -4  -1   2       93.81      105.03      2.16 o 
  -3  -1   2       78.32       75.28      3.09 o 
  -2  -1   2        3.22        5.18      0.55 o 
  -1  -1   2      227.22      199.42      4.18 o 
   0  -1   2      498.60      509.70      8.67 o 
   1  -1   2      626.05      665.27     16.28 o 
   2  -1   2      181.66      165.99      2.60 o 
   3  -1   2        7.27        8.59      1.04 o 
   4  -1   2      131.83      123.08      2.84 o 
   5  -1   2       16.93       18.67      1.97 o 
   6  -1   2        5.01        3.81      1.54 o 
   7  -1   2       55.28       46.14      3.48 o 
  -8   0   2       10.12        8.90      2.79 o 
  -7   0   2        0.80        1.85      1.62 o 
  -6   0   2       26.65       25.70      4.18 o 
  -5   0   2        1.00        1.60      1.16 o 
  -4   0   2       37.46       32.81      2.39 o 
  -3   0   2     1235.52     1166.33     12.50 o 
  -2   0   2      496.34      490.94      7.50 o 
  -1   0   2     1191.97     1118.90     10.93 o 
   0   0   2       60.14       53.65      1.59 o 
   1   0   2     1610.45     1592.50     20.23 o 
   2   0   2      744.08      722.35     29.55 o 
   3   0   2       38.71       32.65      1.29 o 
   4   0   2      217.64      220.48      4.76 o 
   5   0   2        2.14        1.59      0.46 o 
   6   0   2       43.65       45.38      2.78 o 
   7   0   2       58.86       61.48      3.93 o 
   8   0   2        2.92        5.08      1.93 o 
  -7   1   2       29.31       35.59      3.59 o 
  -6   1   2        0.13       -0.02      0.97 o 
  -5   1   2        1.84        3.06      1.34 o 
  -4   1   2       13.02        9.95      0.79 o 
  -3   1   2      120.03      122.23      2.53 o 
  -2   1   2      142.24      147.59      3.24 o 
  -1   1   2      496.63      521.25     12.39 o 
   0   1   2        1.31        0.42      0.29 o 
   1   1   2      353.31      336.69     11.21 o 
   2   1   2       30.71       38.43      0.78 o 
   3   1   2      963.35     1006.43     17.71 o 
   4   1   2        0.03        1.96      0.45 o 
   5   1   2        0.88        2.13      1.09 o 
   6   1   2      348.30      322.81      9.70 o 
   7   1   2        4.66        9.64      1.83 o 
   8   1   2        5.63        7.19      1.97 o 
  -7   2   2        3.94        4.32      2.40 o 
  -6   2   2       27.60       29.66      3.11 o 
  -5   2   2        2.40        2.48      0.75 o 
  -4   2   2        1.78        4.36      1.59 o 
  -3   2   2      111.48      128.56      3.39 o 
  -2   2   2        0.66        2.50      1.71 o 
  -1   2   2     2027.28     1987.68     19.67 o 
   0   2   2     8728.65     8794.63     63.64 o 
   1   2   2     3669.91     3863.17     30.05 o 
   2   2   2      257.87      271.76      3.41 o 
   3   2   2        1.60        0.42      0.27 o 
   4   2   2       65.03       71.14      3.16 o 
   5   2   2       19.53       24.24      2.64 o 
   6   2   2       23.76       25.43      4.49 o 
   7   2   2       23.58       15.96      2.04 o 
   8   2   2        0.01        0.05      1.16 o 
  -6   3   2        2.90        3.11      1.83 o 
  -5   3   2       36.14       38.53      2.54 o 
  -4   3   2       87.99       85.35      2.93 o 
  -3   3   2        0.21        0.21      0.65 o 
  -2   3   2       16.71       18.31      1.05 o 
  -1   3   2      247.99      242.79      4.02 o 
   0   3   2       10.93        8.23      1.82 o 
   1   3   2      112.99      109.13      2.33 o 
   2   3   2      978.90     1033.40     12.08 o 
   3   3   2        6.19        5.03      0.79 o 
   4   3   2        0.88        1.07      0.39 o 
   5   3   2       53.50       51.13      2.58 o 
   6   3   2      386.29      387.06     16.06 o 
   7   3   2       59.13       69.70      3.96 o 
   8   3   2       13.67       12.45      2.40 o 
  -6   4   2        1.59        0.36      2.18 o 
  -5   4   2       13.30       14.65      2.17 o 
  -4   4   2        8.07       10.21      1.35 o 
  -3   4   2      231.57      242.04      5.90 o 
  -2   4   2       78.19       73.88      2.33 o 
  -1   4   2       37.53       44.58      3.69 o 
   0   4   2     2728.46     2719.41     79.16 o 
   1   4   2        7.06       10.92      1.53 o 
   2   4   2      241.03      261.89      4.45 o 
   3   4   2      233.86      246.52      8.19 o 
   4   4   2       25.23       29.58      2.26 o 
   5   4   2      150.45      148.46      8.39 o 
   6   4   2       41.52       44.11      3.03 o 
   7   4   2        7.29        7.97      1.84 o 
   8   4   2        1.10        3.08      1.70 o 
  -5   5   2        0.77        1.38      2.34 o 
  -4   5   2        1.64        1.05      1.37 o 
  -3   5   2       10.63       12.33      2.01 o 
  -2   5   2        9.64       11.28      1.83 o 
  -1   5   2       25.93       23.53      1.24 o 
   0   5   2        8.92        7.12      0.68 o 
   1   5   2      140.49      130.18      2.67 o 
   2   5   2      166.61      172.48      3.57 o 
   3   5   2        0.02        0.23      0.58 o 
   4   5   2       53.66       52.39      1.83 o 
   5   5   2       75.81       57.58      6.54 o 
   6   5   2       53.54       48.86      5.81 o 
   7   5   2       25.52       26.51      2.35 o 
   8   5   2       18.62       18.75      2.69 o 
  -4   6   2        9.13       10.78      2.36 o 
  -3   6   2       20.94       19.36      2.70 o 
  -2   6   2       35.31       40.79      3.20 o 
  -1   6   2      149.59      150.95      6.22 o 
   0   6   2        1.32        2.92      1.34 o 
   1   6   2       13.62       11.01      2.11 o 
   2   6   2        4.47        4.72      0.85 o 
   3   6   2        1.16        3.74      2.00 o 
   4   6   2      111.34      104.92      4.22 o 
   5   6   2      108.36      114.40      6.46 o 
   6   6   2        9.86        7.75      1.64 o 
   7   6   2        0.02       -1.12      1.44 o 
   8   6   2       11.84        9.78      2.27 o 
  -3   7   2        0.06        0.44      1.44 o 
  -2   7   2        0.57        1.30      1.35 o 
  -1   7   2        0.65        0.10      1.04 o 
   0   7   2       10.48       12.24      1.97 o 
   1   7   2        0.52        1.20      1.16 o 
   2   7   2       17.18       15.37      2.14 o 
   3   7   2        1.55        2.13      1.33 o 
   4   7   2       97.80      101.70      4.60 o 
   5   7   2       23.69       28.22      1.81 o 
   6   7   2        0.36        2.48      1.39 o 
   7   7   2       44.23       44.83      3.80 o 
   8   7   2        1.00        1.43      1.62 o 
  -1   8   2        3.97        2.00      1.72 o 
   0   8   2       22.92       23.95      3.18 o 
   1   8   2       11.19       13.50      2.32 o 
   2   8   2        3.76        5.28      2.87 o 
   3   8   2       16.40       15.88      3.18 o 
   4   8   2       34.80       39.25      3.15 o 
   5   8   2        0.20        2.22      1.86 o 
   6   8   2        0.04        0.63      1.18 o 
   7   8   2       36.35       29.16      5.34 o 
   1   9   2        0.05       -0.31      1.39 o 
   2   9   2        0.39        0.91      1.60 o 
   3   9   2        5.69        4.06      1.94 o 
   4   9   2        0.10       -0.62      1.50 o 
   5   9   2        1.10        2.17      1.77 o 
   6   9   2       50.72       51.49      6.96 o 
  -3  -9   3        0.36        0.70      1.78 o 
  -6  -8   3       18.60        9.08      3.28 o 
  -5  -8   3        1.14        4.32      4.59 o 
  -4  -8   3        0.02       -0.34      2.28 o 
  -3  -8   3        0.00        2.48      2.44 o 
  -2  -8   3        5.26        8.25      4.24 o 
  -1  -8   3        1.03        6.92      4.52 o 
   0  -8   3        0.00       -0.93      1.40 o 
  -7  -7   3       14.61       18.89      3.90 o 
  -6  -7   3        0.08        1.62      2.58 o 
  -5  -7   3        0.57        0.62      1.21 o 
  -4  -7   3        0.09        1.14      1.70 o 
  -3  -7   3        3.64        6.28      1.86 o 
  -2  -7   3       19.41       21.71      2.50 o 
  -1  -7   3       32.27       36.45      5.29 o 
   0  -7   3       30.86       32.47      3.39 o 
   1  -7   3        2.28        4.09      1.75 o 
   2  -7   3        0.01       -0.39      1.94 o 
  -7  -6   3        6.08        5.76      2.11 o 
  -6  -6   3      105.13      103.01      7.85 o 
  -5  -6   3       66.54       67.84      2.83 o 
  -4  -6   3       15.47       15.02      1.63 o 
  -3  -6   3       34.41       37.06      3.74 o 
  -2  -6   3        1.25        0.78      1.09 o 
  -1  -6   3      143.10      137.42      6.27 o 
   0  -6   3        9.26        8.69      2.22 o 
   1  -6   3       65.18       59.24      5.23 o 
   2  -6   3       10.63       12.15      2.33 o 
   3  -6   3        0.62        1.62      1.67 o 
  -8  -5   3       16.22       15.26      3.84 o 
  -7  -5   3       27.82       27.04      2.93 o 
  -6  -5   3       11.26       11.20      2.09 o 
  -5  -5   3       46.24       44.59      2.71 o 
  -4  -5   3       63.02       62.45      2.80 o 
  -3  -5   3       23.10       21.04      1.48 o 
  -2  -5   3       16.77       14.73      2.28 o 
  -1  -5   3       56.41       52.18      2.78 o 
   0  -5   3       18.55       21.03      3.21 o 
   1  -5   3      170.54      162.99      6.18 o 
   2  -5   3       59.24       62.03      4.72 o 
   3  -5   3       91.81      105.14      5.30 o 
   4  -5   3       15.24       15.28      2.50 o 
  -8  -4   3       79.69       83.34      5.34 o 
  -7  -4   3       37.67       38.68      3.18 o 
  -6  -4   3        6.19        9.96      2.72 o 
  -5  -4   3      109.33      102.36      4.53 o 
  -4  -4   3      158.37      167.71      7.52 o 
  -3  -4   3      331.70      333.06      6.00 o 
  -2  -4   3       39.70       43.97      3.89 o 
  -1  -4   3      109.79      112.61      4.76 o 
   0  -4   3        1.69        1.01      1.27 o 
   1  -4   3      165.88      177.54      5.71 o 
   2  -4   3      224.90      238.08      7.27 o 
   3  -4   3       24.28       25.84      2.42 o 
   4  -4   3       32.16       37.93      3.03 o 
   5  -4   3       15.94       14.55      3.48 o 
  -8  -3   3       30.92       33.52      3.43 o 
  -7  -3   3       27.64       23.37      2.74 o 
  -6  -3   3        6.95        4.44      1.40 o 
  -5  -3   3      235.20      220.51      7.11 o 
  -4  -3   3      115.79      112.02      3.90 o 
  -3  -3   3       17.10       16.11      1.10 o 
  -2  -3   3     1719.01     1817.40     20.94 o 
  -1  -3   3       99.49      100.62      1.84 o 
   0  -3   3        0.03        2.96      0.84 o 
   1  -3   3       14.14       13.15      1.19 o 
   2  -3   3        7.29        6.75      0.56 o 
   3  -3   3      165.42      165.47      3.83 o 
   4  -3   3       60.05       59.82      2.27 o 
   5  -3   3        5.29        8.41      1.46 o 
   6  -3   3        0.11       -1.76      2.36 o 
  -8  -2   3       14.03       18.35      2.82 o 
  -7  -2   3       88.44       90.73      5.09 o 
  -6  -2   3      425.58      445.09     12.64 o 
  -5  -2   3       13.68       15.45      2.08 o 
  -4  -2   3       33.38       26.29      0.96 o 
  -3  -2   3      120.15      136.64      2.56 o 
  -2  -2   3      801.80      906.73     11.42 o 
  -1  -2   3      297.54      325.09      4.27 o 
   0  -2   3     1092.01     1181.37     47.75 o 
   1  -2   3       42.68       32.95      1.44 o 
   2  -2   3        0.03        0.74      0.34 o 
   3  -2   3        6.44        6.37      0.74 o 
   4  -2   3      130.79      135.00      4.70 o 
   5  -2   3       14.16       13.34      1.32 o 
   6  -2   3        8.35       10.75      2.11 o 
   7  -2   3        3.31       12.92      3.92 o 
  -8  -1   3        5.82       10.05      2.35 o 
  -7  -1   3        9.81       10.70      2.20 o 
  -6  -1   3      176.55      167.65      6.27 o 
  -5  -1   3      217.89      223.44      9.64 o 
  -4  -1   3      206.36      202.80      3.30 o 
  -3  -1   3        3.12        2.78      0.98 o 
  -2  -1   3       12.61       10.94      0.58 o 
  -1  -1   3     1277.14     1346.54     18.96 o 
   0  -1   3      603.05      634.58      7.49 o 
   1  -1   3     5176.77     5001.41     41.10 o 
   2  -1   3      391.57      343.40     17.48 o 
   3  -1   3      107.64      109.17      3.08 o 
   4  -1   3       12.39       13.76      1.27 o 
   5  -1   3       71.27       66.00      2.20 o 
   6  -1   3       27.25       27.78      2.37 o 
   7  -1   3        3.64        6.58      2.50 o 
  -7   0   3        3.31        0.42      3.34 o 
  -6   0   3       47.92       53.89      8.46 o 
  -5   0   3        0.82        3.49      1.35 o 
  -4   0   3      577.64      589.43     12.56 o 
  -3   0   3     1010.52     1004.78     23.65 o 
  -2   0   3       50.28       58.16      1.23 o 
  -1   0   3      888.41      904.67      8.33 o 
   0   0   3      474.41      493.52     12.20 o 
   1   0   3      109.12      113.61      2.20 o 
   2   0   3        1.20        5.36      0.73 o 
   3   0   3       58.78       55.61      1.54 o 
   4   0   3      143.56      146.18      4.53 o 
   5   0   3       47.46       42.12      3.15 o 
   6   0   3       20.50       22.99      3.44 o 
   7   0   3       11.00       10.52      1.87 o 
   8   0   3        2.94        4.04      2.04 o 
  -7   1   3       75.18       76.97      6.07 o 
  -6   1   3       56.36       49.81      3.73 o 
  -5   1   3        0.56        1.73      2.12 o 
  -4   1   3       73.00       69.59      2.97 o 
  -3   1   3        2.52        4.50      0.61 o 
  -2   1   3       36.62       39.17      2.52 o 
  -1   1   3        2.25        4.08      0.39 o 
   0   1   3       12.30       14.63      0.93 o 
   1   1   3       12.80       15.82      0.34 o 
   2   1   3       93.20      110.50      4.51 o 
   3   1   3     1253.33     1198.85     64.49 o 
   4   1   3      868.62      834.45     35.56 o 
   5   1   3        2.49        4.10      1.21 o 
   6   1   3        0.14        1.55      1.12 o 
   7   1   3      130.89      123.46      5.48 o 
   8   1   3       23.99       20.04      2.89 o 
  -7   2   3        3.72        3.11      2.08 o 
  -6   2   3        3.03        3.09      1.54 o 
  -5   2   3       16.04       14.64      1.71 o 
  -4   2   3       24.99       27.06      1.45 o 
  -3   2   3        1.07        4.38      0.75 o 
  -2   2   3        3.36       10.67      3.27 o 
  -1   2   3      585.24      603.87      7.58 o 
   0   2   3     4326.04     4575.65     37.34 o 
   1   2   3      953.75     1010.50     13.17 o 
   2   2   3        0.05        0.08      0.40 o 
   3   2   3        1.42        2.84      0.69 o 
   4   2   3      761.29      821.75     16.50 o 
   5   2   3       81.27       76.26      3.20 o 
   6   2   3       38.90       41.91      3.08 o 
   7   2   3       16.04       18.68      3.79 o 
   8   2   3        0.04       -1.60      1.60 o 
  -6   3   3        4.33        6.18      4.14 o 
  -5   3   3       49.48       47.81      2.92 o 
  -4   3   3      151.86      163.59      4.50 o 
  -3   3   3       21.93       21.06      1.44 o 
  -2   3   3       88.48       86.71      2.41 o 
  -1   3   3        0.06       -0.44      0.44 o 
   0   3   3       44.63       38.80      1.14 o 
   1   3   3      412.11      431.00      5.66 o 
   2   3   3      221.61      244.80      3.83 o 
   3   3   3       32.13       37.45      1.18 o 
   4   3   3      314.78      325.00      5.98 o 
   5   3   3      140.19      129.07      5.01 o 
   6   3   3        0.70        6.71      5.02 o 
   7   3   3       78.81       82.30      4.54 o 
   8   3   3        4.14        7.07      1.81 o 
  -5   4   3       40.16       43.96      2.78 o 
  -4   4   3       25.65       22.84      1.78 o 
  -3   4   3        0.04       -0.37      0.77 o 
  -2   4   3       19.58       20.23      1.93 o 
  -1   4   3        0.83        1.70      0.59 o 
   0   4   3      525.14      528.03     10.83 o 
   1   4   3     2003.69     2082.65     24.62 o 
   2   4   3      936.44      932.62     12.69 o 
   3   4   3      661.75      726.21     17.41 o 
   4   4   3      186.97      202.17      3.96 o 
   5   4   3       23.38       23.72      1.06 o 
   6   4   3        0.13        2.31      1.98 o 
   7   4   3       39.00       36.53      2.63 o 
   8   4   3        0.07       -1.10      1.48 o 
  -5   5   3        2.70       -1.43      2.46 o 
  -4   5   3        0.01        0.34      1.18 o 
  -3   5   3        4.97        6.75      2.58 o 
  -2   5   3      212.95      209.63      5.24 o 
  -1   5   3       20.89       22.09      1.20 o 
   0   5   3       39.67       34.63      2.15 o 
   1   5   3        2.76        2.55      1.02 o 
   2   5   3       15.43       16.87      1.28 o 
   3   5   3       38.35       44.66      2.93 o 
   4   5   3       46.18       44.11      1.75 o 
   5   5   3       20.01       22.16      1.40 o 
   6   5   3       31.04       30.08      2.35 o 
   7   5   3        0.10       -0.32      1.20 o 
   8   5   3      100.11       97.06      7.96 o 
  -4   6   3        0.10        2.15      1.71 o 
  -3   6   3        4.85        8.50      4.18 o 
  -2   6   3       37.21       36.86      3.13 o 
  -1   6   3       12.36       15.90      1.96 o 
   0   6   3      754.37      725.06     18.12 o 
   1   6   3       16.79       13.30      2.75 o 
   2   6   3       64.05       57.64      3.27 o 
   3   6   3      243.81      233.67     17.72 o 
   4   6   3       35.28       34.26      1.74 o 
   5   6   3       51.27       52.03      2.58 o 
   6   6   3        0.05        1.72      2.37 o 
   7   6   3       10.80       10.48      1.86 o 
   8   6   3       13.58       15.25      2.66 o 
  -3   7   3        0.95        0.14      1.41 o 
  -2   7   3       12.24       12.36      3.16 o 
  -1   7   3        0.00       -0.36      1.15 o 
   0   7   3        9.89        9.75      2.63 o 
   1   7   3       22.10       21.51      2.05 o 
   2   7   3        1.05        2.65      1.38 o 
   3   7   3        0.02        0.60      0.64 o 
   4   7   3       34.72       34.39      2.42 o 
   5   7   3       18.50       21.39      1.54 o 
   6   7   3        0.22        0.57      1.17 o 
   7   7   3       22.79       18.34      3.99 o 
   8   7   3        3.97        4.09      1.91 o 
  -1   8   3       13.72       13.61      2.78 o 
   0   8   3       61.24       55.17      4.43 o 
   1   8   3       38.39       39.81      3.27 o 
   2   8   3       14.31       17.33      2.36 o 
   3   8   3        2.96        5.03      1.72 o 
   4   8   3        1.35        2.83      1.56 o 
   5   8   3        0.00        0.82      0.99 o 
   6   8   3       15.37       15.71      2.19 o 
   7   8   3       10.97       14.24      2.40 o 
   1   9   3        4.83        8.30      2.66 o 
   2   9   3        0.16        1.10      1.61 o 
   3   9   3        1.40        1.21      1.61 o 
   4   9   3        0.01        1.12      3.17 o 
   5   9   3        1.23        2.34      1.67 o 
   6   9   3        8.50        3.57      3.05 o 
  -5  -8   4       15.69       12.63      4.10 o 
  -4  -8   4        0.03       -0.37      2.31 o 
  -3  -8   4        5.91        9.60      2.38 o 
  -2  -8   4        0.00        0.19      1.97 o 
  -1  -8   4        7.24        5.57      3.03 o 
   0  -8   4        2.80        2.15      2.02 o 
  -7  -7   4        0.17        0.96      2.63 o 
  -6  -7   4        6.56        3.05      2.43 o 
  -5  -7   4       29.53       25.60      3.10 o 
  -4  -7   4        0.91       -0.43      2.02 o 
  -3  -7   4       51.01       47.90      3.53 o 
  -2  -7   4       99.47      102.39      5.59 o 
  -1  -7   4        4.00        2.52      1.68 o 
   0  -7   4        6.19        8.56      2.08 o 
   1  -7   4        1.14        0.38      1.35 o 
   2  -7   4        1.09        3.09      2.08 o 
  -7  -6   4        2.35        1.92      1.80 o 
  -6  -6   4        2.01        2.22      2.29 o 
  -5  -6   4       29.85       26.44      1.89 o 
  -4  -6   4      105.82      102.72      7.18 o 
  -3  -6   4       42.88       52.63      3.67 o 
  -2  -6   4       39.56       40.56      5.96 o 
  -1  -6   4        3.18        3.51      1.37 o 
   0  -6   4        0.39        1.85      1.50 o 
   1  -6   4       19.47       20.25      4.21 o 
   2  -6   4        5.32        5.74      1.67 o 
   3  -6   4       11.08       12.59      2.42 o 
  -8  -5   4       26.64       28.10      3.43 o 
  -7  -5   4        4.76        7.27      1.95 o 
  -6  -5   4       11.44       16.23      2.21 o 
  -5  -5   4        0.67        0.53      0.69 o 
  -4  -5   4      124.98      122.55      4.49 o 
  -3  -5   4        1.19        2.43      1.85 o 
  -2  -5   4        0.54       -0.33      0.97 o 
  -1  -5   4        2.87        8.32      1.98 o 
   0  -5   4       37.10       34.63      3.97 o 
   1  -5   4      108.51      116.60      6.17 o 
   2  -5   4       67.22       72.13      4.04 o 
   3  -5   4        9.36        8.31      2.08 o 
   4  -5   4       10.39       10.43      2.34 o 
  -8  -4   4       15.91       16.73      2.75 o 
  -7  -4   4        9.92        9.86      2.30 o 
  -6  -4   4       36.73       35.47      3.02 o 
  -5  -4   4        0.01        0.57      0.94 o 
  -4  -4   4      265.56      263.13     11.79 o 
  -3  -4   4      870.31      919.10     18.69 o 
  -2  -4   4      230.57      233.62      4.99 o 
  -1  -4   4       18.46       18.61      1.17 o 
   0  -4   4       33.37       31.26      2.27 o 
   1  -4   4       47.15       47.67      5.70 o 
   2  -4   4        1.15        0.20      1.01 o 
   3  -4   4        3.60        4.86      1.50 o 
   4  -4   4       35.26       31.44      2.94 o 
   5  -4   4       41.19       38.87      3.53 o 
  -8  -3   4        1.77        4.73      3.65 o 
  -7  -3   4        1.91        3.74      2.60 o 
  -6  -3   4       60.85       57.89      6.04 o 
  -5  -3   4       29.42       29.78      1.57 o 
  -4  -3   4       15.71       16.34      1.00 o 
  -3  -3   4        5.34        4.54      1.83 o 
  -2  -3   4      247.40      243.92      4.39 o 
  -1  -3   4       50.33       52.29      2.34 o 
   0  -3   4       19.92       24.18      2.57 o 
   1  -3   4      161.32      165.37      8.16 o 
   2  -3   4        0.01       -0.11      0.35 o 
   3  -3   4        2.98        3.56      0.67 o 
   4  -3   4      261.00      264.25      8.41 o 
   5  -3   4       38.53       40.25      2.95 o 
   6  -3   4       11.13       12.83      3.24 o 
  -8  -2   4       17.36       17.66      2.53 o 
  -7  -2   4       11.72        8.65      1.91 o 
  -6  -2   4       94.17       96.32      9.90 o 
  -5  -2   4      670.76      665.97     23.78 o 
  -4  -2   4       27.45       32.93      3.17 o 
  -3  -2   4        9.79        8.33      0.76 o 
  -2  -2   4     1464.05     1621.43     19.18 o 
  -1  -2   4      627.03      606.62      7.82 o 
   0  -2   4      242.42      240.89      4.10 o 
   1  -2   4     1221.21     1301.38     14.83 o 
   2  -2   4       90.98      107.70      3.29 o 
   3  -2   4      167.59      178.19      6.84 o 
   4  -2   4       62.79       62.51      3.02 o 
   5  -2   4      300.19      300.40      7.47 o 
   6  -2   4        4.84        9.20      2.40 o 
   7  -2   4        0.33       -2.90      2.90 o 
  -8  -1   4        7.90        7.60      2.27 o 
  -7  -1   4        1.08        0.59      1.27 o 
  -6  -1   4       16.76       19.61      2.38 o 
  -5  -1   4      653.45      649.85     16.21 o 
  -4  -1   4      143.63      144.99      2.93 o 
  -3  -1   4       45.17       42.38      1.29 o 
  -2  -1   4      145.62      194.18      3.18 o 
  -1  -1   4        0.07        2.38      1.49 o 
   0  -1   4      356.67      333.52     10.23 o 
   1  -1   4     2200.01     2239.71     22.26 o 
   2  -1   4       38.31       34.81      1.18 o 
   3  -1   4        0.21        0.23      0.63 o 
   4  -1   4       17.66       16.88      1.46 o 
   5  -1   4       39.89       38.52      1.77 o 
   6  -1   4       62.80       67.55      3.62 o 
   7  -1   4        3.81        3.71      1.68 o 
  -7   0   4       12.59       19.22      2.93 o 
  -6   0   4        2.07        2.40      1.65 o 
  -5   0   4      176.52      187.59      6.35 o 
  -4   0   4      274.99      260.86      6.98 o 
  -3   0   4     1801.17     1846.39     21.88 o 
  -2   0   4      231.03      284.29      4.07 o 
  -1   0   4      400.32      380.70      4.54 o 
   0   0   4      213.30      218.03      6.29 o 
   1   0   4      325.32      348.80      5.55 o 
   2   0   4      878.77      859.50     10.08 o 
   3   0   4       31.20       31.29      3.20 o 
   4   0   4        0.24        0.76      1.33 o 
   5   0   4       23.32       25.74      1.18 o 
   6   0   4       22.51       22.68      2.44 o 
   7   0   4        3.51        7.84      2.76 o 
   8   0   4        6.17        5.42      4.98 o 
  -7   1   4       13.88       13.34      2.88 o 
  -6   1   4      140.20      133.00      8.02 o 
  -5   1   4      263.10      258.89      8.58 o 
  -4   1   4       56.85       55.99      1.87 o 
  -3   1   4       27.86       30.53      1.22 o 
  -2   1   4        8.41       11.41      0.65 o 
  -1   1   4      307.73      282.83      3.49 o 
   0   1   4       43.24       37.97      4.10 o 
   1   1   4      570.22      558.63      8.45 o 
   2   1   4       41.62       54.79      1.88 o 
   3   1   4      338.24      338.04      5.79 o 
   4   1   4     1170.96     1166.68     14.65 o 
   5   1   4       65.45       60.04      1.81 o 
   6   1   4        4.24        4.86      1.48 o 
   7   1   4       32.71       34.03      3.00 o 
   8   1   4        2.64        4.98      2.04 o 
  -7   2   4        2.53        2.47      1.82 o 
  -6   2   4       20.86       19.79      2.74 o 
  -5   2   4        0.00       -0.41      0.61 o 
  -4   2   4        0.03        5.25      2.17 o 
  -3   2   4      119.85      129.46      3.65 o 
  -2   2   4       84.22       82.19      2.07 o 
  -1   2   4     1861.46     1945.27     20.69 o 
   0   2   4      637.88      638.63     28.16 o 
   1   2   4      107.02      108.44      1.63 o 
   2   2   4      848.26      872.80      9.58 o 
   3   2   4       72.46       71.98      1.62 o 
   4   2   4       12.43       14.48      0.90 o 
   5   2   4        1.17        0.75      0.38 o 
   6   2   4       97.11       93.81     10.35 o 
   7   2   4       20.02       21.26      2.35 o 
   8   2   4        3.03        7.39      1.86 o 
  -6   3   4       37.03       33.77      3.55 o 
  -5   3   4       16.17       12.61      1.59 o 
  -4   3   4       34.23       35.17      1.92 o 
  -3   3   4        2.09        3.31      0.91 o 
  -2   3   4        0.07        2.82      0.87 o 
  -1   3   4      100.81      104.87      2.86 o 
   0   3   4        6.32        3.78      0.65 o 
   1   3   4        9.31        9.45      0.59 o 
   2   3   4       99.38       88.89      1.86 o 
   3   3   4       16.27       20.55      0.87 o 
   4   3   4       32.20       39.19      1.35 o 
   5   3   4      118.17      121.08      4.64 o 
   6   3   4      280.51      257.71      7.96 o 
   7   3   4       26.57       23.15      2.49 o 
   8   3   4        4.63        0.25      1.27 o 
  -5   4   4        1.05        2.08      1.59 o 
  -4   4   4       21.38       20.88      1.86 o 
  -3   4   4        1.78        3.26      4.03 o 
  -2   4   4       22.93       31.36      2.47 o 
  -1   4   4      222.47      224.91      5.09 o 
   0   4   4       19.06       18.23      0.93 o 
   1   4   4      117.77      133.75      2.79 o 
   2   4   4     1003.74     1051.81     14.93 o 
   3   4   4      337.75      328.43      5.74 o 
   4   4   4      116.54      108.73      3.74 o 
   5   4   4       14.43       12.17      0.97 o 
   6   4   4        7.25        7.65      1.49 o 
   7   4   4       23.73       28.66      2.35 o 
   8   4   4        1.77       -0.37      1.21 o 
  -5   5   4        4.90        5.94      3.17 o 
  -4   5   4        0.13        0.92      1.25 o 
  -3   5   4        6.96        6.52      1.19 o 
  -2   5   4      131.10      129.89      3.81 o 
  -1   5   4      120.12      120.11      3.45 o 
   0   5   4       15.46       18.90      1.80 o 
   1   5   4       10.16       10.40      0.89 o 
   2   5   4       29.43       25.47      1.23 o 
   3   5   4        0.06       -0.33      0.72 o 
   4   5   4      130.20      132.62      3.31 o 
   5   5   4        0.14        1.09      0.60 o 
   6   5   4      209.23      207.09      7.36 o 
   7   5   4        0.98       -0.55      1.27 o 
   8   5   4        3.25        9.27      2.18 o 
  -4   6   4        0.02        1.09      1.40 o 
  -3   6   4       24.00       22.00      4.68 o 
  -2   6   4       15.73       21.16      2.40 o 
  -1   6   4        2.47        3.83      1.85 o 
   0   6   4       91.74       77.96      3.57 o 
   1   6   4      159.29      138.92      3.57 o 
   2   6   4       45.26       44.88      1.79 o 
   3   6   4       17.20       20.43      1.85 o 
   4   6   4      190.94      189.17      9.13 o 
   5   6   4       77.44       79.41      4.71 o 
   6   6   4        8.88       10.76      1.73 o 
   7   6   4        9.47       11.13      2.18 o 
   8   6   4        3.18        8.09      2.13 o 
  -3   7   4        1.29        4.70      2.47 o 
  -2   7   4        0.30        3.48      3.95 o 
  -1   7   4        0.34        2.94      2.91 o 
   0   7   4       12.43       16.40      2.28 o 
   1   7   4      106.91      110.96      4.96 o 
   2   7   4       13.75       12.83      1.76 o 
   3   7   4        3.67        2.96      0.79 o 
   4   7   4       26.02       27.49      1.79 o 
   5   7   4       25.67       26.14      1.80 o 
   6   7   4        6.64       10.84      1.99 o 
   7   7   4        1.73        3.94      1.85 o 
   8   7   4        7.10        9.72      2.37 o 
  -1   8   4        3.17        5.19      2.81 o 
   0   8   4       24.60       16.15      2.48 o 
   1   8   4       53.77       47.84      3.87 o 
   2   8   4       15.09       13.80      1.99 o 
   3   8   4       30.61       31.13      2.89 o 
   4   8   4       16.08       17.13      2.23 o 
   5   8   4       10.66       13.90      1.71 o 
   6   8   4        1.04        1.14      1.28 o 
   7   8   4       14.05       20.13      2.97 o 
   1   9   4        0.72        1.06      1.71 o 
   2   9   4        0.02       -0.19      1.33 o 
   3   9   4        1.33        0.54      1.47 o 
   4   9   4        6.75        8.77      2.26 o 
   5   9   4        1.85        3.33      1.84 o 
   6   9   4        9.21       13.66      4.08 o 
  -5  -8   5       11.41       12.54      3.61 o 
  -4  -8   5       46.44       45.48      6.69 o 
  -3  -8   5        2.48        3.16      1.95 o 
  -2  -8   5       32.07       32.02      3.71 o 
  -1  -8   5       10.11        9.20      2.81 o 
  -6  -7   5        7.49        9.59      3.94 o 
  -5  -7   5       43.49       43.95      3.59 o 
  -4  -7   5       23.66       25.99      3.72 o 
  -3  -7   5        0.24       -1.36      1.55 o 
  -2  -7   5        5.45        6.54      2.17 o 
  -1  -7   5       89.27       88.09      5.18 o 
   0  -7   5       14.96       14.78      2.72 o 
   1  -7   5        0.01       -0.14      1.33 o 
  -7  -6   5       13.87       17.04      2.78 o 
  -6  -6   5       13.22       11.20      2.28 o 
  -5  -6   5       63.63       60.81      2.76 o 
  -4  -6   5       17.77       24.00      4.05 o 
  -3  -6   5       10.05       11.14      3.16 o 
  -2  -6   5       73.42       80.43      4.48 o 
  -1  -6   5        0.07        1.63      1.27 o 
   0  -6   5        2.43        0.98      1.94 o 
   1  -6   5        3.53        7.68      2.14 o 
   2  -6   5        5.29        9.44      2.73 o 
   3  -6   5        0.09        0.73      1.69 o 
  -7  -5   5        7.18        8.79      2.39 o 
  -6  -5   5       55.16       63.91      4.32 o 
  -5  -5   5       53.54       48.32      2.39 o 
  -4  -5   5       44.21       40.20      4.50 o 
  -3  -5   5       49.03       48.94      2.02 o 
  -2  -5   5        6.10        7.80      1.70 o 
  -1  -5   5       89.99       91.17      4.21 o 
   0  -5   5      153.01      158.34      7.56 o 
   1  -5   5       31.06       30.59      2.74 o 
   2  -5   5       21.10       21.84      2.73 o 
   3  -5   5        0.07       -1.04      1.29 o 
   4  -5   5        3.00        4.03      2.02 o 
  -8  -4   5       21.90       21.84      3.42 o 
  -7  -4   5        3.70        7.47      3.11 o 
  -6  -4   5       82.91       78.63      4.55 o 
  -5  -4   5       54.66       53.62      2.21 o 
  -4  -4   5       16.03       15.29      1.75 o 
  -3  -4   5        6.54        8.04      1.07 o 
  -2  -4   5      246.24      241.96      4.84 o 
  -1  -4   5      240.91      254.14      4.61 o 
   0  -4   5        1.11        3.51      1.33 o 
   1  -4   5       10.03       11.65      1.57 o 
   2  -4   5       46.92       47.46      3.25 o 
   3  -4   5       24.66       23.68      2.08 o 
   4  -4   5       19.81       20.32      2.54 o 
   5  -4   5       10.41        7.56      2.24 o 
  -8  -3   5        0.05        0.55      1.47 o 
  -7  -3   5       17.81       15.71      2.42 o 
  -6  -3   5       16.40       16.60      2.39 o 
  -5  -3   5      142.13      134.36      5.35 o 
  -4  -3   5       65.24       62.62      2.20 o 
  -3  -3   5        7.23        7.94      0.95 o 
  -2  -3   5      109.76      102.87      2.62 o 
  -1  -3   5       40.43       41.36      1.29 o 
   0  -3   5      130.67      124.06     12.34 o 
   1  -3   5        2.95        4.08      1.13 o 
   2  -3   5       11.10       10.65      1.28 o 
   3  -3   5      116.64      113.34      5.76 o 
   4  -3   5        2.78        3.96      1.51 o 
   5  -3   5       82.60       87.21      4.42 o 
   6  -3   5        0.05        3.03      2.85 o 
  -8  -2   5        1.96        0.69      2.13 o 
  -7  -2   5        2.27        1.26      1.54 o 
  -6  -2   5        0.05        0.68      1.19 o 
  -5  -2   5        6.48        5.41      1.70 o 
  -4  -2   5        6.59        6.05      0.98 o 
  -3  -2   5      122.08      128.45      3.01 o 
  -2  -2   5       54.49       51.78      1.64 o 
  -1  -2   5     1372.97     1384.52     16.78 o 
   0  -2   5      167.11      173.25      5.51 o 
   1  -2   5       44.82       45.18      1.99 o 
   2  -2   5      432.00      475.22      7.63 o 
   3  -2   5       24.27       25.89      2.01 o 
   4  -2   5       63.19       59.60      4.34 o 
   5  -2   5       22.64       19.92      1.93 o 
   6  -2   5        0.39        0.05      1.99 o 
  -7  -1   5       29.18       29.60      3.01 o 
  -6  -1   5        0.02       -1.23      1.66 o 
  -5  -1   5       14.20       12.54      1.74 o 
  -4  -1   5       20.31       19.63      1.04 o 
  -3  -1   5       53.59       51.35      1.61 o 
  -2  -1   5      519.71      541.15      7.77 o 
  -1  -1   5       22.29       16.09      0.78 o 
   0  -1   5      123.65      118.28      5.25 o 
   1  -1   5       52.67       49.23      1.33 o 
   2  -1   5       36.81       41.50      1.34 o 
   3  -1   5      470.42      440.04     23.25 o 
   4  -1   5      109.67      104.28      2.82 o 
   5  -1   5        0.16        1.19      0.75 o 
   6  -1   5        4.70        9.05      2.81 o 
   7  -1   5       43.66       43.53      3.71 o 
  -7   0   5       53.95       55.63      4.29 o 
  -6   0   5       48.23       52.19      3.70 o 
  -5   0   5      134.35      130.73      4.89 o 
  -4   0   5        0.29        0.48      0.79 o 
  -3   0   5      201.08      194.89      5.23 o 
  -2   0   5      973.65     1088.88     13.38 o 
  -1   0   5      242.83      274.20      4.48 o 
   0   0   5       69.54       70.52      2.37 o 
   1   0   5      381.80      436.21      7.49 o 
   2   0   5      966.31     1090.23     17.99 o 
   3   0   5      355.92      360.96     13.22 o 
   4   0   5      527.83      500.33     10.94 o 
   5   0   5      170.13      165.89      4.03 o 
   6   0   5       15.75       18.21      2.19 o 
   7   0   5       17.72       18.09      2.47 o 
  -7   1   5       17.01       24.17      3.26 o 
  -6   1   5        4.62        4.45      1.76 o 
  -5   1   5      136.39      123.40      5.36 o 
  -4   1   5      199.29      197.47      6.88 o 
  -3   1   5        6.41        9.22      1.41 o 
  -2   1   5      235.54      259.95      4.20 o 
  -1   1   5       16.98       20.58      0.77 o 
   0   1   5      633.95      635.57     19.00 o 
   1   1   5       85.97       72.36      1.16 o 
   2   1   5       23.04       16.89      1.03 o 
   3   1   5      267.50      275.77      4.59 o 
   4   1   5       63.21       54.54      2.78 o 
   5   1   5        8.74        7.92      1.11 o 
   6   1   5        4.65        5.81      1.52 o 
   7   1   5        1.02        1.85      1.39 o 
   8   1   5        1.43        2.18      1.55 o 
  -6   2   5        6.66        9.17      2.30 o 
  -5   2   5       30.89       27.66      1.78 o 
  -4   2   5       56.51       56.37      2.21 o 
  -3   2   5       22.16       19.07      1.27 o 
  -2   2   5      249.44      253.93      4.59 o 
  -1   2   5      299.27      299.31      9.81 o 
   0   2   5       70.54       68.50      2.59 o 
   1   2   5       74.97       72.11      2.11 o 
   2   2   5        4.63        4.00      0.70 o 
   3   2   5        0.00        0.02      0.43 o 
   4   2   5       81.61       80.94      2.06 o 
   5   2   5        0.31        0.12      0.64 o 
   6   2   5        1.78        1.53      1.26 o 
   7   2   5       62.80       63.75      4.40 o 
   8   2   5        1.46        2.75      1.63 o 
  -6   3   5       29.36       22.35      4.26 o 
  -5   3   5      118.58      112.84      5.71 o 
  -4   3   5        5.41        6.90      1.57 o 
  -3   3   5        4.33        6.72      1.10 o 
  -2   3   5        0.01        0.51      0.70 o 
  -1   3   5      213.46      210.47      5.72 o 
   0   3   5        1.09        1.59      0.60 o 
   1   3   5      291.23      270.50     11.79 o 
   2   3   5      335.92      317.91      6.47 o 
   3   3   5      557.59      577.70      8.37 o 
   4   3   5       29.41       32.47      1.26 o 
   5   3   5       23.04       21.94      2.47 o 
   6   3   5      118.10      105.11     10.12 o 
   7   3   5       93.93       95.76      4.60 o 
   8   3   5       16.74       18.59      2.79 o 
  -5   4   5        3.94        3.91      2.22 o 
  -4   4   5        5.30        4.72      1.24 o 
  -3   4   5        4.05        3.20      1.00 o 
  -2   4   5       15.69       13.57      1.30 o 
  -1   4   5      109.18      109.43      3.29 o 
   0   4   5      153.71      147.48      5.89 o 
   1   4   5       18.85       22.02      1.06 o 
   2   4   5      700.24      673.25      9.92 o 
   3   4   5        8.30        5.40      0.66 o 
   4   4   5      191.34      190.75      4.24 o 
   5   4   5       10.06        9.83      0.86 o 
   6   4   5      108.22      108.20      4.72 o 
   7   4   5        4.03        3.76      1.62 o 
   8   4   5        0.00        0.07      1.10 o 
  -4   5   5        6.29        5.23      1.43 o 
  -3   5   5        0.06       -0.39      0.96 o 
  -2   5   5       22.26       22.63      3.46 o 
  -1   5   5       21.44       20.87      2.77 o 
   0   5   5        0.07        0.35      0.97 o 
   1   5   5       88.18       91.40      2.48 o 
   2   5   5      156.59      150.36      5.95 o 
   3   5   5        2.28        2.43      0.74 o 
   4   5   5      135.28      131.26      4.61 o 
   5   5   5       24.53       20.75      1.40 o 
   6   5   5        9.13        9.08      1.63 o 
   7   5   5      100.11       98.94      5.29 o 
   8   5   5        0.87        0.47      1.46 o 
  -4   6   5        0.02        1.41      1.59 o 
  -3   6   5        8.12        8.90      2.13 o 
  -2   6   5       24.08       29.43      4.66 o 
  -1   6   5        2.63        1.00      0.77 o 
   0   6   5       29.35       28.22      1.54 o 
   1   6   5      331.11      318.03     10.03 o 
   2   6   5       16.10       11.16      1.54 o 
   3   6   5        3.76        3.46      1.05 o 
   4   6   5       31.39       30.45      3.08 o 
   5   6   5       47.66       51.23      2.65 o 
   6   6   5       19.39       22.89      3.02 o 
   7   6   5        2.52        1.84      1.51 o 
   8   6   5       10.86       14.49      4.47 o 
  -2   7   5        3.85        3.81      1.85 o 
  -1   7   5        7.74        8.24      1.96 o 
   0   7   5        0.50        4.89      2.79 o 
   1   7   5       83.22       81.13      4.00 o 
   2   7   5       36.89       38.66      1.86 o 
   3   7   5        9.26        9.04      1.20 o 
   4   7   5        0.14        0.59      0.76 o 
   5   7   5        6.30        7.23      1.23 o 
   6   7   5       39.72       38.62      2.96 o 
   7   7   5       24.62       27.65      3.04 o 
   8   7   5       25.67       28.78      3.70 o 
  -1   8   5        4.64        7.94      4.85 o 
   0   8   5       69.03       55.32      5.59 o 
   1   8   5       30.21       24.52      2.54 o 
   2   8   5        0.00        4.63      2.83 o 
   3   8   5       29.77       28.26      3.87 o 
   4   8   5        0.13       -0.19      1.13 o 
   5   8   5        3.76        6.04      1.31 o 
   6   8   5        2.12        1.92      1.94 o 
   7   8   5        0.88        1.73      1.70 o 
   1   9   5        1.91        5.02      2.21 o 
   2   9   5        2.57        0.80      1.33 o 
   3   9   5        9.57       10.58      2.05 o 
   4   9   5       17.42       19.85      2.86 o 
   5   9   5        1.70        1.30      1.55 o 
   6   9   5       16.97       14.72      4.07 o 
  -3  -8   6        0.54       -1.88      1.99 o 
  -2  -8   6        0.50        3.19      1.90 o 
  -6  -7   6        0.59        0.98      2.69 o 
  -5  -7   6       23.19       23.70      4.89 o 
  -4  -7   6       76.62       79.99      7.18 o 
  -3  -7   6        2.24        2.03      1.58 o 
  -2  -7   6        4.12        1.44      1.47 o 
  -1  -7   6        4.07        7.64      2.31 o 
   0  -7   6       36.67       32.70      3.83 o 
   1  -7   6        0.96        3.42      1.96 o 
  -6  -6   6        4.70        7.08      2.18 o 
  -5  -6   6        7.39        9.06      1.36 o 
  -4  -6   6      122.11      127.43      9.13 o 
  -3  -6   6       22.55       24.71      2.89 o 
  -2  -6   6        0.85        0.87      1.18 o 
  -1  -6   6      102.85      108.46     11.44 o 
   0  -6   6       14.56       14.01      2.16 o 
   1  -6   6       12.70       10.76      2.46 o 
   2  -6   6        0.15       -1.23      1.72 o 
  -7  -5   6       20.61       24.31      3.38 o 
  -6  -5   6        1.29        0.37      2.30 o 
  -5  -5   6       56.62       53.69      2.61 o 
  -4  -5   6       52.14       49.52      3.08 o 
  -3  -5   6       86.45       87.03      4.86 o 
  -2  -5   6      109.04      117.53      5.34 o 
  -1  -5   6        8.89       10.85      1.94 o 
   0  -5   6       31.67       41.20      3.22 o 
   1  -5   6        3.32        7.09      3.98 o 
   2  -5   6        3.16        2.92      1.68 o 
   3  -5   6       15.92       10.01      2.01 o 
   4  -5   6        9.64       12.06      2.67 o 
  -7  -4   6        2.41        5.50      5.58 o 
  -6  -4   6       26.40       25.63      2.88 o 
  -5  -4   6        8.19       11.02      1.22 o 
  -4  -4   6       82.07       84.60      4.02 o 
  -3  -4   6        2.82        4.24      1.51 o 
  -2  -4   6       38.88       41.97      4.19 o 
  -1  -4   6       64.79       57.73      2.03 o 
   0  -4   6        0.22        1.11      1.14 o 
   1  -4   6       40.89       38.98      2.55 o 
   2  -4   6       16.25       13.45      1.96 o 
   3  -4   6        0.35       -0.39      1.98 o 
   4  -4   6       31.21       36.84      3.19 o 
   5  -4   6        0.06        3.66      2.95 o 
  -7  -3   6        5.65       13.71      3.25 o 
  -6  -3   6       46.96       47.19      3.59 o 
  -5  -3   6      298.12      282.10      6.56 o 
  -4  -3   6        0.01        0.63      0.75 o 
  -3  -3   6      294.95      305.61      6.50 o 
  -2  -3   6        1.14        1.58      1.02 o 
  -1  -3   6       89.13       83.69      2.25 o 
   0  -3   6       27.36       23.17      1.06 o 
   1  -3   6      148.69      159.75      4.64 o 
   2  -3   6       71.55       64.95      3.78 o 
   3  -3   6      121.82      118.94      7.26 o 
   4  -3   6        4.74        9.18      1.74 o 
   5  -3   6       12.41       13.39      2.31 o 
  -7  -2   6        2.24        5.83      3.71 o 
  -6  -2   6       69.34       69.28      4.09 o 
  -5  -2   6        4.03        3.48      2.07 o 
  -4  -2   6      288.30      270.53      5.68 o 
  -3  -2   6      702.17      719.56     11.83 o 
  -2  -2   6        0.01       -0.08      0.49 o 
  -1  -2   6       36.79       45.43      1.43 o 
   0  -2   6       21.52       22.27      1.03 o 
   1  -2   6       78.13       72.49      1.98 o 
   2  -2   6       34.15       30.47      1.29 o 
   3  -2   6       59.91       67.58      3.10 o 
   4  -2   6        7.16        7.57      1.11 o 
   5  -2   6       58.07       56.40      2.57 o 
   6  -2   6       41.91       42.30      4.76 o 
  -7  -1   6        0.05        0.65      1.33 o 
  -6  -1   6        6.50        9.08      1.79 o 
  -5  -1   6       11.28       10.32      2.82 o 
  -4  -1   6       60.52       59.15      2.73 o 
  -3  -1   6      194.56      187.84      4.07 o 
  -2  -1   6      686.52      723.99     10.65 o 
  -1  -1   6        0.22        0.04      0.73 o 
   0  -1   6       53.94       51.04      1.36 o 
   1  -1   6       48.17       64.00      1.64 o 
   2  -1   6      155.20      154.25      3.32 o 
   3  -1   6       94.53       93.75      2.61 o 
   4  -1   6      244.65      237.53      5.38 o 
   5  -1   6       24.31       25.94      2.03 o 
   6  -1   6       17.08       22.57      4.26 o 
   7  -1   6        1.50        3.88      2.30 o 
  -7   0   6       35.01       31.12      3.30 o 
  -6   0   6      162.31      163.58      6.76 o 
  -5   0   6       32.57       38.66      2.79 o 
  -4   0   6       59.31       56.92      3.99 o 
  -3   0   6       86.45       90.01      3.01 o 
  -2   0   6      100.92      108.04      2.39 o 
  -1   0   6       28.26       30.86      1.00 o 
   0   0   6       17.87       10.76      0.52 o 
   1   0   6      742.00      767.67     13.21 o 
   2   0   6      348.16      413.17      6.34 o 
   3   0   6       20.97       20.05      1.12 o 
   4   0   6        8.56        9.49      0.90 o 
   5   0   6      383.64      365.56      9.17 o 
   6   0   6       11.10       13.20      1.84 o 
   7   0   6       14.42       14.40      2.47 o 
  -7   1   6        7.38        5.14      2.31 o 
  -6   1   6        3.86        5.97      1.92 o 
  -5   1   6       10.71        8.83      1.16 o 
  -4   1   6        5.40        7.59      1.74 o 
  -3   1   6       39.90       37.45      1.52 o 
  -2   1   6       27.11       25.67      0.96 o 
  -1   1   6       12.89       12.93      1.40 o 
   0   1   6     1097.34     1072.73     17.67 o 
   1   1   6     1631.92     1700.57     14.44 o 
   2   1   6       45.47       54.00      2.01 o 
   3   1   6      374.60      373.34      6.14 o 
   4   1   6      129.87      129.75      3.15 o 
   5   1   6      185.20      171.61      4.02 o 
   6   1   6       57.24       63.07      3.58 o 
   7   1   6       19.00       22.79      2.65 o 
   8   1   6        1.45        4.11      4.57 o 
  -6   2   6        0.42        2.43      1.75 o 
  -5   2   6      154.95      159.69      4.93 o 
  -4   2   6      229.16      224.87      5.62 o 
  -3   2   6      193.39      190.29      4.45 o 
  -2   2   6      432.63      430.83      7.11 o 
  -1   2   6        2.79        4.10      0.64 o 
   0   2   6       85.40       83.65      2.81 o 
   1   2   6     1107.37     1191.97     19.68 o 
   2   2   6       90.15      108.02      2.14 o 
   3   2   6      190.87      197.64      3.69 o 
   4   2   6      109.93      107.27      2.77 o 
   5   2   6      399.15      374.14     17.88 o 
   6   2   6       85.35       85.42      4.07 o 
   7   2   6       17.60       19.16      2.21 o 
   8   2   6        2.38        2.75      1.67 o 
  -6   3   6        0.80        3.29      2.02 o 
  -5   3   6       60.31       54.92      3.90 o 
  -4   3   6      156.17      165.99      4.94 o 
  -3   3   6        0.05        0.18      0.67 o 
  -2   3   6       42.62       42.47      1.72 o 
  -1   3   6        8.96        9.14      0.74 o 
   0   3   6        0.10        0.80      0.32 o 
   1   3   6       44.45       38.04      2.02 o 
   2   3   6      194.15      197.78      4.19 o 
   3   3   6      566.36      574.26      8.64 o 
   4   3   6      159.19      167.07      5.65 o 
   5   3   6        0.13        0.93      0.98 o 
   6   3   6       12.03       10.10      1.41 o 
   7   3   6        0.04        1.94      1.25 o 
   8   3   6       19.83       20.62      2.58 o 
  -5   4   6        9.73        8.70      2.25 o 
  -4   4   6        5.10        5.95      2.75 o 
  -3   4   6       29.68       30.30      2.01 o 
  -2   4   6        2.82        2.51      0.91 o 
  -1   4   6      295.30      299.02      6.67 o 
   0   4   6      183.23      174.96      3.54 o 
   1   4   6       20.52       21.57      0.96 o 
   2   4   6        0.77        0.79      0.46 o 
   3   4   6       13.62       16.59      1.00 o 
   4   4   6        7.63        9.41      1.96 o 
   5   4   6        4.76        6.17      0.95 o 
   6   4   6        7.75        7.31      1.55 o 
   7   4   6        9.97        8.72      2.49 o 
   8   4   6        2.72        1.84      1.73 o 
  -4   5   6       10.60       10.16      1.84 o 
  -3   5   6        6.22        6.11      1.28 o 
  -2   5   6       12.03       12.71      1.34 o 
  -1   5   6        3.71        6.46      1.26 o 
   0   5   6        5.56        6.37      0.94 o 
   1   5   6       91.51       88.16      2.57 o 
   2   5   6       80.64       76.84      4.10 o 
   3   5   6        1.54        1.08      1.26 o 
   4   5   6      155.07      159.21      5.23 o 
   5   5   6      308.32      287.21     17.16 o 
   6   5   6       39.60       44.16      2.84 o 
   7   5   6       28.78       25.84      2.60 o 
   8   5   6        8.12        3.25      2.79 o 
  -3   6   6        0.01        0.98      1.38 o 
  -2   6   6        0.00       -0.80      0.94 o 
  -1   6   6       11.02       11.77      1.33 o 
   0   6   6        3.46        2.02      1.06 o 
   1   6   6       73.43       78.60      2.65 o 
   2   6   6       68.13       69.72      3.08 o 
   3   6   6        4.17        5.29      1.00 o 
   4   6   6       23.83       21.41      6.22 o 
   5   6   6       36.06       33.63      2.13 o 
   6   6   6       23.69       20.24      1.72 o 
   7   6   6        7.47        7.71      2.11 o 
   8   6   6        0.06        2.16      1.82 o 
  -2   7   6       14.44       18.49      2.71 o 
  -1   7   6        0.20        0.34      1.25 o 
   0   7   6        0.55        0.74      1.08 o 
   1   7   6        4.90        6.33      1.08 o 
   2   7   6        5.20        5.73      1.06 o 
   3   7   6       11.12       11.12      1.24 o 
   4   7   6       89.54       93.27      3.40 o 
   5   7   6        0.00        1.24      1.44 o 
   6   7   6       22.18       19.57      2.00 o 
   7   7   6        4.05        2.82      2.43 o 
  -1   8   6        2.42        4.02      2.50 o 
   0   8   6        8.88        8.16      2.15 o 
   1   8   6       29.11       18.31      3.23 o 
   2   8   6       32.30       28.88      5.15 o 
   3   8   6       19.45       21.88      2.35 o 
   4   8   6       85.79       84.46      3.60 o 
   5   8   6        1.36        1.45      0.99 o 
   6   8   6        8.06        6.31      1.91 o 
   7   8   6        0.03        1.59      1.50 o 
   1   9   6        0.05       -2.94      2.94 o 
   2   9   6        6.30        5.45      1.94 o 
   3   9   6        0.90        0.89      1.44 o 
   4   9   6       41.23       45.65      3.83 o 
   5   9   6        6.88        6.55      2.07 o 
   6   9   6        4.73        6.71      3.40 o 
  -5  -7   7        1.78        3.29      2.45 o 
  -4  -7   7        6.33        6.81      3.00 o 
  -3  -7   7       45.78       49.53      3.74 o 
  -2  -7   7        1.44        1.90      1.55 o 
  -1  -7   7        1.28        0.37      1.56 o 
   0  -7   7        4.35        3.16      1.90 o 
  -6  -6   7        0.00       -3.00      3.01 o 
  -5  -6   7       18.42       18.85      2.40 o 
  -4  -6   7        8.78        7.00      2.48 o 
  -3  -6   7        0.84        1.15      1.55 o 
  -2  -6   7       33.48       36.48      3.13 o 
  -1  -6   7      132.63      127.91      6.93 o 
   0  -6   7       25.98       25.48      2.93 o 
   1  -6   7        9.05        7.79      4.40 o 
   2  -6   7       39.90       44.73      7.32 o 
  -7  -5   7       24.62       28.15      6.05 o 
  -6  -5   7       11.13       11.96      3.84 o 
  -5  -5   7        3.39        5.11      1.33 o 
  -4  -5   7       71.82       71.55      3.58 o 
  -3  -5   7      220.09      223.67      7.12 o 
  -2  -5   7      224.64      239.45     20.18 o 
  -1  -5   7      167.16      166.17     11.77 o 
   0  -5   7        9.71        9.45      3.24 o 
   1  -5   7       17.17       17.07      2.68 o 
   2  -5   7        3.78        5.26      5.04 o 
   3  -5   7        5.94        8.95      2.26 o 
  -7  -4   7       23.51       23.10      4.90 o 
  -6  -4   7       22.69       25.88      3.75 o 
  -5  -4   7       16.96       14.43      1.50 o 
  -4  -4   7       38.18       30.40      1.99 o 
  -3  -4   7       12.70       11.52      1.98 o 
  -2  -4   7       32.38       31.75      1.63 o 
  -1  -4   7      360.81      349.27      7.02 o 
   0  -4   7       58.84       55.45     10.34 o 
   1  -4   7       26.27       25.11      2.27 o 
   2  -4   7        8.02       10.50      3.00 o 
   3  -4   7       17.33       22.33      2.47 o 
   4  -4   7        4.57        5.20      2.01 o 
  -7  -3   7       18.37       22.19      3.14 o 
  -6  -3   7       12.55       18.73      2.58 o 
  -5  -3   7        0.68        0.34      0.77 o 
  -4  -3   7      221.21      202.79      5.36 o 
  -3  -3   7        9.93       15.26      2.01 o 
  -2  -3   7       41.79       45.61      1.90 o 
  -1  -3   7      300.15      302.00      6.04 o 
   0  -3   7      275.03      262.08      5.17 o 
   1  -3   7      165.11      153.73      3.65 o 
   2  -3   7       54.43       55.24      1.97 o 
   3  -3   7        6.58        7.69      1.80 o 
   4  -3   7        0.78        0.90      1.15 o 
   5  -3   7        0.23       -0.33      2.20 o 
  -7  -2   7        4.17        6.48      2.07 o 
  -6  -2   7        3.13        2.54      2.68 o 
  -5  -2   7       51.33       47.65      6.03 o 
  -4  -2   7       52.44       55.95      2.32 o 
  -3  -2   7      210.77      213.79      5.03 o 
  -2  -2   7       68.56       71.94      3.64 o 
  -1  -2   7        0.14        0.77      0.56 o 
   0  -2   7       64.41       67.80      2.54 o 
   1  -2   7       89.12       86.11      2.37 o 
   2  -2   7       55.60       56.88      2.27 o 
   3  -2   7        3.01        5.23      0.80 o 
   4  -2   7        0.03        1.32      0.87 o 
   5  -2   7        0.22       -0.92      0.92 o 
   6  -2   7        2.05       -0.05      1.48 o 
  -7  -1   7       15.71       18.96      3.37 o 
  -6  -1   7        0.38        0.91      1.42 o 
  -5  -1   7       32.96       31.34      1.76 o 
  -4  -1   7        0.02       -0.51      0.79 o 
  -3  -1   7      667.40      668.86     11.47 o 
  -2  -1   7      563.38      561.75      9.23 o 
  -1  -1   7       80.70       74.58      2.58 o 
   0  -1   7      180.52      199.14      5.29 o 
   1  -1   7       44.99       45.00      1.48 o 
   2  -1   7       76.62       69.58      2.18 o 
   3  -1   7       29.89       32.97      1.70 o 
   4  -1   7       33.99       36.21      3.91 o 
   5  -1   7      169.08      180.23     12.30 o 
   6  -1   7        0.07        4.11      4.13 o 
  -7   0   7        4.60        7.48      2.41 o 
  -6   0   7        9.10        9.68      1.94 o 
  -5   0   7        0.12       -0.10      0.64 o 
  -4   0   7       19.06       18.44      1.32 o 
  -3   0   7      134.14      128.84      6.56 o 
  -2   0   7      378.79      366.32      6.11 o 
  -1   0   7      997.61     1000.76     12.42 o 
   0   0   7      204.88      201.08      6.15 o 
   1   0   7       12.29       12.27      1.24 o 
   2   0   7        8.61       13.81      1.34 o 
   3   0   7      195.57      200.47      4.32 o 
   4   0   7       64.65       65.43      2.39 o 
   5   0   7        0.53        0.18      0.62 o 
   6   0   7       34.00       33.56      2.81 o 
   7   0   7       10.38       20.02      3.94 o 
  -6   1   7        1.90        2.51      1.66 o 
  -5   1   7       43.16       38.49      2.02 o 
  -4   1   7        8.89        9.20      1.61 o 
  -3   1   7        4.63        4.80      0.83 o 
  -2   1   7        8.55        8.46      0.89 o 
  -1   1   7       72.03       68.56      1.77 o 
   0   1   7      624.91      599.33     11.76 o 
   1   1   7      511.81      471.31     11.51 o 
   2   1   7        0.01        0.45      0.85 o 
   3   1   7       19.22       19.79      1.15 o 
   4   1   7      126.17      124.30      3.32 o 
   5   1   7      364.54      339.20     11.19 o 
   6   1   7       14.13       10.82      1.69 o 
   7   1   7       18.85       20.69      2.45 o 
  -6   2   7        2.32        2.53      1.78 o 
  -5   2   7        0.00        0.24      1.19 o 
  -4   2   7      291.79      300.64      7.09 o 
  -3   2   7      384.02      383.01      7.81 o 
  -2   2   7        0.34        0.36      0.47 o 
  -1   2   7      432.95      411.39      9.19 o 
   0   2   7        0.74        0.40      1.52 o 
   1   2   7       38.19       37.10      6.74 o 
   2   2   7      935.35     1015.92     18.70 o 
   3   2   7        1.07        1.14      0.80 o 
   4   2   7      108.31      107.39      3.26 o 
   5   2   7      273.78      252.69     13.17 o 
   6   2   7       58.22       58.91      4.62 o 
   7   2   7       16.88       23.77      4.97 o 
   8   2   7       22.55       28.20      3.34 o 
  -5   3   7        0.01       -0.73      1.28 o 
  -4   3   7        4.41        3.05      1.06 o 
  -3   3   7        4.76        8.45      1.12 o 
  -2   3   7       26.81       26.23      1.68 o 
  -1   3   7        6.33        5.90      0.88 o 
   0   3   7       11.68       14.22      1.12 o 
   1   3   7       60.61       64.54      2.56 o 
   2   3   7       89.61       82.56      2.92 o 
   3   3   7      207.23      211.68     11.00 o 
   4   3   7      410.54      409.22      9.64 o 
   5   3   7       10.75       11.27      1.90 o 
   6   3   7        4.72        5.40      1.33 o 
   7   3   7       42.83       39.06      3.23 o 
   8   3   7       11.27       12.45      3.61 o 
  -5   4   7       21.05       19.98      2.81 o 
  -4   4   7        2.76        1.09      1.02 o 
  -3   4   7        7.04        6.61      1.14 o 
  -2   4   7      294.53      286.00      6.45 o 
  -1   4   7      234.02      231.83      6.94 o 
   0   4   7       20.01       16.29      1.63 o 
   1   4   7       20.21       24.95      1.03 o 
   2   4   7      109.86      111.20      2.45 o 
   3   4   7       64.93       64.50      2.86 o 
   4   4   7      192.63      191.93      7.01 o 
   5   4   7      170.66      172.73      5.14 o 
   7   4   7       10.35        8.70      2.30 o 
   8   4   7       20.99       21.09      4.25 o 
  -4   5   7       11.11        9.33      1.77 o 
  -3   5   7        1.82        1.88      1.26 o 
  -2   5   7        0.65        1.12      1.12 o 
  -1   5   7       51.35       50.21      2.11 o 
   0   5   7        0.15        0.83      0.79 o 
   1   5   7        1.79        3.58      0.76 o 
   2   5   7        2.70        3.52      0.73 o 
   3   5   7       10.42       12.91      1.07 o 
   4   5   7        6.10        7.40      0.95 o 
   5   5   7       87.37       87.51      4.93 o 
   6   5   7       73.47       71.32      3.80 o 
   7   5   7        0.08       -0.31      1.46 o 
   8   5   7        0.12        0.32      1.99 o 
  -3   6   7        3.89        3.17      2.55 o 
  -2   6   7       19.07       17.80      1.76 o 
  -1   6   7       12.97       11.48      1.30 o 
   0   6   7        0.59        0.89      0.78 o 
   1   6   7       89.23       88.87      3.75 o 
   2   6   7      170.34      155.55      6.69 o 
   3   6   7        0.17        0.27      0.53 o 
   4   6   7       13.43       17.09      2.07 o 
   5   6   7       17.94       17.61      1.51 o 
   6   6   7       12.95       11.38      2.21 o 
   7   6   7       13.56       13.62      2.15 o 
   8   6   7        0.28        2.55      1.85 o 
  -2   7   7        8.67        8.40      3.25 o 
  -1   7   7        1.68        1.13      1.27 o 
   0   7   7        0.36       -0.08      0.63 o 
   1   7   7        7.56        5.74      1.07 o 
   2   7   7        1.38        2.48      1.04 o 
   3   7   7        0.09       -0.10      0.63 o 
   4   7   7       12.82        9.83      2.02 o 
   5   7   7       12.12       13.31      2.22 o 
   6   7   7       16.63       14.77      1.59 o 
   7   7   7       56.95       59.99      4.40 o 
  -1   8   7        0.58       -0.37      1.70 o 
   0   8   7        0.15       -1.49      1.72 o 
   1   8   7        5.86        3.87      2.04 o 
   2   8   7        2.53        2.89      1.53 o 
   3   8   7        5.50        8.04      1.64 o 
   4   8   7        4.18        3.10      1.16 o 
   5   8   7        4.72        4.64      1.43 o 
   6   8   7        4.02        2.91      4.29 o 
   7   8   7        4.62       13.94      3.72 o 
   1   9   7       11.01       11.90      3.59 o 
   2   9   7        0.20       -1.58      1.97 o 
   3   9   7        0.68        2.89      2.65 o 
   4   9   7        0.31       -1.15      2.24 o 
   5   9   7        5.48        3.38      2.19 o 
  -4  -7   8        3.09        1.19      1.93 o 
  -3  -7   8       16.02       20.21      3.02 o 
  -2  -7   8        2.42        5.87      4.16 o 
  -1  -7   8        6.60        5.16      2.43 o 
  -5  -6   8       21.53       23.49      4.67 o 
  -4  -6   8       15.45       22.19      4.03 o 
  -3  -6   8        1.88        2.96      3.50 o 
  -2  -6   8       28.44       36.05      3.28 o 
  -1  -6   8        3.36        0.50      2.23 o 
   0  -6   8       61.50       64.14      5.71 o 
   1  -6   8       17.49       21.59      3.02 o 
  -6  -5   8        1.00        0.44      1.56 o 
  -5  -5   8       21.52       19.60      2.04 o 
  -4  -5   8       17.49       16.57      1.82 o 
  -3  -5   8        0.00       -1.10      1.28 o 
  -2  -5   8       26.93       27.89      6.21 o 
  -1  -5   8       32.63       32.54      2.70 o 
   0  -5   8       53.91       52.78      4.63 o 
   1  -5   8        0.11       -0.71      1.68 o 
   2  -5   8        4.21        7.23      2.86 o 
   3  -5   8        2.44        2.00      1.71 o 
  -6  -4   8       14.49       14.73      2.76 o 
  -5  -4   8       73.14       80.76      3.59 o 
  -4  -4   8       70.09       65.61      2.98 o 
  -3  -4   8       70.01       67.26      2.89 o 
  -2  -4   8        6.29        7.53      1.16 o 
  -1  -4   8      255.00      259.13      5.86 o 
   0  -4   8       68.25       81.82      4.99 o 
   1  -4   8       16.56       17.00      2.26 o 
   2  -4   8       28.62       24.37      2.59 o 
   3  -4   8       33.80       36.00      3.52 o 
   4  -4   8        5.78        4.89      2.76 o 
  -7  -3   8       28.64       33.01      3.57 o 
  -6  -3   8        1.87        5.08      3.18 o 
  -5  -3   8       10.39        9.30      1.63 o 
  -4  -3   8       65.96       65.01      5.23 o 
  -3  -3   8       48.23       41.75      2.45 o 
  -2  -3   8       26.00       23.97      1.47 o 
  -1  -3   8        5.36        5.39      0.99 o 
   0  -3   8      553.28      552.68     10.08 o 
   1  -3   8      157.82      155.28      4.06 o 
   2  -3   8       59.63       57.17      2.18 o 
   3  -3   8        4.58        3.16      3.75 o 
   4  -3   8       34.33       32.47      5.98 o 
   5  -3   8        3.32        3.99      3.12 o 
  -7  -2   8        1.21        2.76      1.82 o 
  -6  -2   8       18.34       18.46      2.45 o 
  -5  -2   8       51.44       55.57      4.77 o 
  -4  -2   8      329.68      305.49      7.18 o 
  -3  -2   8        0.01        0.13      0.60 o 
  -2  -2   8      141.15      142.78     11.48 o 
  -1  -2   8      226.12      215.21      4.87 o 
   0  -2   8        6.66        7.25      0.97 o 
   1  -2   8       37.98       33.98      1.62 o 
   2  -2   8      146.68      134.00      3.74 o 
   3  -2   8      153.26      150.42      4.18 o 
   4  -2   8       38.48       36.60      2.05 o 
   5  -2   8       13.00       12.87      2.44 o 
   6  -2   8        4.13        8.51      3.51 o 
  -7  -1   8        9.15       12.26      3.71 o 
  -6  -1   8       54.61       61.25      4.34 o 
  -5  -1   8       91.15       80.96      3.03 o 
  -4  -1   8      169.47      145.84      4.14 o 
  -3  -1   8        0.04        0.49      0.72 o 
  -2  -1   8       74.92       70.77      2.47 o 
  -1  -1   8      119.26      124.80      4.33 o 
   0  -1   8       23.79       23.24      1.57 o 
   1  -1   8        0.00        0.54      0.77 o 
   2  -1   8       89.49       89.01      2.72 o 
   3  -1   8      334.92      336.74      7.12 o 
   4  -1   8        3.69        4.35      0.95 o 
   5  -1   8       14.94       19.15      1.66 o 
   6  -1   8        1.16       -0.72      1.32 o 
  -6   0   8       36.37       33.14      3.80 o 
  -5   0   8        5.24        7.11      1.19 o 
  -4   0   8       76.41       75.34      2.62 o 
  -3   0   8        3.58        6.65      2.42 o 
  -2   0   8       55.61       54.80      2.07 o 
  -1   0   8      169.86      152.35      3.04 o 
   0   0   8      123.26      127.70      2.49 o 
   1   0   8       15.34       11.85      0.73 o 
   2   0   8        4.44        7.82      4.11 o 
   3   0   8        0.24        0.17      0.83 o 
   4   0   8       47.20       48.16      2.11 o 
   5   0   8       32.55       40.13      2.30 o 
   6   0   8       25.20       25.25      2.42 o 
   7   0   8       15.18       14.54      3.76 o 
  -6   1   8        8.95        8.74      2.10 o 
  -5   1   8       36.35       37.55      2.63 o 
  -4   1   8       10.32        9.49      1.78 o 
  -3   1   8        8.70        7.66      1.69 o 
  -2   1   8        3.09        3.29      0.57 o 
  -1   1   8       87.80       86.97      3.28 o 
   0   1   8      704.89      701.92     14.64 o 
   1   1   8       22.15       20.36      2.05 o 
   2   1   8      146.75      150.03      3.73 o 
   3   1   8      185.11      185.67      4.03 o 
   4   1   8        5.02        7.16      1.42 o 
   5   1   8       46.63       41.99      2.81 o 
   6   1   8       39.80       38.04      4.17 o 
   7   1   8        2.39        4.99      2.13 o 
  -6   2   8       19.30       18.44      4.01 o 
  -5   2   8        3.19        3.88      2.46 o 
  -4   2   8        0.52        0.92      0.76 o 
  -3   2   8        0.00       -0.66      0.66 o 
  -2   2   8        2.51        2.67      1.54 o 
  -1   2   8       41.08       47.82      2.45 o 
   0   2   8        4.22        6.29      1.15 o 
   1   2   8      104.42       99.76      3.47 o 
   2   2   8       19.46       16.49      1.59 o 
   3   2   8      433.00      434.85      9.98 o 
   4   2   8       38.31       36.68      2.03 o 
   5   2   8       49.83       49.30      2.14 o 
   6   2   8       47.88       48.12      4.64 o 
   7   2   8        4.78        5.17      2.44 o 
  -5   3   8        1.56       -0.80      2.30 o 
  -4   3   8        3.81        5.91      1.29 o 
  -3   3   8       13.66       13.13      1.29 o 
  -2   3   8       30.26       28.06      1.29 o 
  -1   3   8       19.43       16.82      1.82 o 
   0   3   8      108.58      106.12      3.70 o 
   1   3   8        8.02        9.22      2.19 o 
   2   3   8       44.21       44.68      2.47 o 
   3   3   8      296.99      284.53      7.89 o 
   4   3   8       67.46       66.02      2.15 o 
   5   3   8       20.91       19.38      2.33 o 
   6   3   8        5.87        7.84      2.49 o 
   7   3   8        2.43        4.40      3.99 o 
   8   3   8       32.51       30.52      3.49 o 
  -4   4   8        0.01        0.92      1.33 o 
  -3   4   8        1.80        1.18      0.80 o 
  -2   4   8        2.83        0.84      0.73 o 
  -1   4   8      385.73      364.37      9.80 o 
   0   4   8       10.29        9.33      1.60 o 
   1   4   8      280.33      274.33      7.82 o 
   2   4   8      210.87      227.33      6.62 o 
   3   4   8        0.02        0.29      0.47 o 
   4   4   8        2.10        1.48      1.07 o 
   5   4   8      349.41      367.62      7.87 o 
   6   4   8        0.27        0.06      0.60 o 
   7   4   8       11.97       12.53      1.90 o 
   8   4   8        7.22        7.39      2.28 o 
  -4   5   8       19.86       14.46      2.57 o 
  -3   5   8        9.33       11.88      2.78 o 
  -2   5   8        9.95        8.73      1.27 o 
  -1   5   8        5.48        5.73      0.94 o 
   0   5   8        2.04        1.80      0.65 o 
   1   5   8       86.36       84.91      5.00 o 
   2   5   8       81.07       72.70      2.84 o 
   3   5   8       89.58       82.25      3.92 o 
   4   5   8       29.61       29.09      1.54 o 
   5   5   8        6.66        6.23      1.12 o 
   6   5   8       27.25       24.55      1.59 o 
   7   5   8       10.57       11.35      2.15 o 
   8   5   8        2.82        6.71      2.99 o 
  -3   6   8        0.76        2.99      2.57 o 
  -2   6   8        1.95        1.73      2.07 o 
  -1   6   8       24.63       21.57      3.41 o 
   0   6   8        9.25       11.15      1.55 o 
   1   6   8        0.09        0.29      0.65 o 
   2   6   8      164.36      158.29      6.58 o 
   3   6   8       10.48        8.71      1.04 o 
   4   6   8        9.56       10.36      1.12 o 
   5   6   8       41.47       40.69      2.93 o 
   6   6   8        3.14        1.80      0.82 o 
   7   6   8        0.24        0.99      1.26 o 
  -2   7   8       16.29       12.42      3.89 o 
  -1   7   8        0.50        2.58      2.09 o 
   0   7   8        0.79       -0.41      1.41 o 
   1   7   8       14.12       15.17      1.93 o 
   2   7   8        7.42        5.82      1.10 o 
   3   7   8        5.90        6.10      1.17 o 
   4   7   8       16.11       15.38      1.56 o 
   5   7   8       17.72       15.45      1.58 o 
   6   7   8        2.67        1.17      1.30 o 
   7   7   8        2.27        3.25      2.54 o 
   0   8   8        8.03        5.27      3.03 o 
   1   8   8        4.74        7.38      2.98 o 
   2   8   8        0.70       -0.89      2.11 o 
   3   8   8        0.03        1.13      1.17 o 
   4   8   8       20.98       41.88     12.16 o 
   5   8   8        2.89        4.18      1.67 o 
   2   9   8        4.18        6.66      3.35 o 
   3   9   8        4.28        7.06      3.25 o 
   4   9   8        3.35        2.47      2.10 o 
   5   9   8        4.68        5.38      2.70 o 
  -4  -6   9        0.95        2.50      2.04 o 
  -3  -6   9        0.46       -1.84      1.84 o 
  -2  -6   9        0.71        2.02      1.74 o 
  -1  -6   9       47.34       49.58      4.27 o 
   0  -6   9       10.17        7.27      2.74 o 
  -5  -5   9       12.23       18.87      2.74 o 
  -4  -5   9       22.78       26.37      3.84 o 
  -3  -5   9        2.79        7.37      1.94 o 
  -2  -5   9        0.36        0.15      1.18 o 
  -1  -5   9        5.06        5.14      2.31 o 
   0  -5   9        1.51        3.19      2.86 o 
   1  -5   9        4.60        1.66      4.35 o 
   2  -5   9        0.00       -0.60      2.32 o 
  -6  -4   9        8.25        7.26      3.73 o 
  -5  -4   9       17.16       19.34      2.67 o 
  -4  -4   9       44.19       50.09      2.74 o 
  -3  -4   9       12.74       16.39      1.88 o 
  -2  -4   9        4.64        6.42      1.38 o 
  -1  -4   9       12.45        9.75      1.12 o 
   0  -4   9      220.66      211.28      7.68 o 
   1  -4   9        6.36        7.65      1.85 o 
   2  -4   9        0.07       -1.35      1.36 o 
   3  -4   9        4.90        2.85      1.69 o 
  -6  -3   9       14.83       19.14      2.93 o 
  -5  -3   9       39.56       39.05      3.21 o 
  -4  -3   9        7.25        7.48      1.36 o 
  -3  -3   9      243.10      246.25     10.45 o 
  -2  -3   9       60.24       58.81      2.51 o 
  -1  -3   9       37.23       36.65      4.80 o 
   0  -3   9        1.82        1.25      0.91 o 
   1  -3   9        0.52       -0.43      0.58 o 
   2  -3   9        5.00        5.11      1.08 o 
   3  -3   9       13.95       22.50      3.49 o 
   4  -3   9        4.17        6.13      1.78 o 
  -6  -2   9       17.87       18.23      2.77 o 
  -5  -2   9        0.00       -0.86      0.86 o 
  -4  -2   9        7.00        6.55      1.23 o 
  -3  -2   9       63.36       60.33      2.52 o 
  -2  -2   9       40.01       37.40      2.26 o 
  -1  -2   9      722.56      694.20     12.34 o 
   0  -2   9      390.76      382.71      7.70 o 
   1  -2   9        0.66        1.07      1.15 o 
   2  -2   9       12.15        8.22      1.30 o 
   3  -2   9        4.40        4.17      1.37 o 
   4  -2   9       48.22       44.54      2.77 o 
   5  -2   9        8.62       13.34      2.27 o 
  -6  -1   9        3.22        3.86      2.73 o 
  -5  -1   9       27.21       28.58      2.71 o 
  -4  -1   9       60.73       57.29      3.06 o 
  -3  -1   9      106.50       98.77      3.05 o 
  -2  -1   9        0.28        0.44      0.57 o 
  -1  -1   9      280.51      284.71      8.04 o 
   0  -1   9        6.32        6.69      0.99 o 
   1  -1   9        1.01        1.35      1.02 o 
   2  -1   9       10.23       12.53      1.11 o 
   3  -1   9       75.30       72.64      4.25 o 
   4  -1   9       52.03       52.79      4.19 o 
   5  -1   9        0.94       -1.09      1.09 o 
  -6   0   9       10.97       11.65      3.70 o 
  -5   0   9        0.21       -0.78      1.11 o 
  -4   0   9        0.82        0.85      0.74 o 
  -3   0   9      133.36      130.17      3.58 o 
  -2   0   9        3.29        3.54      0.61 o 
  -1   0   9      354.95      320.13      5.47 o 
   0   0   9       10.37        7.73      0.62 o 
   1   0   9       34.75       37.76      1.43 o 
   2   0   9        9.86        8.38      1.34 o 
   3   0   9      111.02      111.20      5.07 o 
   4   0   9       63.97       63.02      2.61 o 
   5   0   9        8.62       11.65      1.58 o 
   6   0   9       29.53       24.99      4.22 o 
  -6   1   9        4.56       10.63      3.96 o 
  -5   1   9       14.81       16.86      2.13 o 
  -4   1   9      148.21      141.71      4.44 o 
  -3   1   9      220.44      226.25      5.38 o 
  -2   1   9       75.74       72.40      3.83 o 
  -1   1   9      130.95      134.43      7.32 o 
   0   1   9       15.25       13.41      1.93 o 
   1   1   9        0.25       -0.22      0.75 o 
   2   1   9      145.19      145.62      3.59 o 
   3   1   9        2.82        4.06      0.74 o 
   4   1   9       37.44       36.45      1.79 o 
   5   1   9       11.73       11.22      2.06 o 
   6   1   9        8.00       11.62      2.56 o 
   7   1   9        3.11        4.71      3.79 o 
  -5   2   9        3.11        1.92      2.56 o 
  -4   2   9       23.29       21.94      1.64 o 
  -3   2   9        0.87        2.95      2.37 o 
  -2   2   9       48.20       46.39      2.99 o 
  -1   2   9       34.57       36.73      2.42 o 
   0   2   9        1.63        0.85      1.01 o 
   1   2   9       49.21       48.40      2.72 o 
   2   2   9        8.62       11.32      2.29 o 
   3   2   9       29.89       24.83      1.14 o 
   4   2   9       62.10       60.88      2.24 o 
   5   2   9        0.78        1.38      0.85 o 
   6   2   9       21.51       19.76      1.93 o 
   7   2   9       41.81       39.68      3.52 o 
  -5   3   9        0.82        0.08      1.98 o 
  -4   3   9        0.14       -0.02      1.12 o 
  -3   3   9       40.08       40.31      2.85 o 
  -2   3   9       18.88       23.03      2.33 o 
  -1   3   9       40.02       41.40      2.85 o 
   0   3   9       60.19       61.70      3.09 o 
   1   3   9       81.89       91.40      4.45 o 
   2   3   9       34.65       35.48      4.25 o 
   3   3   9      165.72      159.25     10.44 o 
   4   3   9        8.89        9.20      0.92 o 
   5   3   9      438.40      447.40     11.57 o 
   6   3   9        0.66        0.97      0.78 o 
   7   3   9        0.00        1.36      1.77 o 
  -4   4   9       80.74       81.14      6.12 o 
  -3   4   9       17.97       15.84      3.80 o 
  -2   4   9       11.28       15.00      2.05 o 
  -1   4   9       10.00       10.58      1.61 o 
   0   4   9        0.01        3.85      2.58 o 
   1   4   9       24.27       27.35      2.20 o 
   2   4   9       10.39       15.50      1.71 o 
   3   4   9      166.36      165.82      6.79 o 
   4   4   9        7.52        8.09      1.54 o 
   5   4   9        4.14        2.99      0.86 o 
   6   4   9      217.11      199.33     13.34 o 
   7   4   9       22.48       22.83      2.65 o 
  -3   5   9        2.31       -0.04      1.54 o 
  -2   5   9        3.45        4.10      1.90 o 
  -1   5   9        0.01        0.18      1.06 o 
   0   5   9        6.38        7.82      1.42 o 
   1   5   9       35.93       41.68      2.79 o 
   2   5   9      111.97      117.86      4.90 o 
   3   5   9       55.00       50.83      5.31 o 
   4   5   9       80.13       84.38      4.03 o 
   5   5   9       21.50       20.78      1.56 o 
   6   5   9       10.04       13.55      1.83 o 
   7   5   9       15.87       20.39      3.87 o 
  -3   6   9       10.78       10.68      3.01 o 
  -2   6   9       30.17       25.48      2.66 o 
  -1   6   9        0.03        1.05      1.16 o 
   0   6   9        0.40        2.27      1.92 o 
   1   6   9       35.23       37.16      2.86 o 
   2   6   9       20.11       18.47      1.96 o 
   3   6   9        0.17        1.29      1.13 o 
   4   6   9       22.88       24.38      2.39 o 
   5   6   9      180.93      181.26      7.12 o 
   6   6   9        3.76        1.80      1.30 o 
   7   6   9        1.42       -0.38      1.95 o 
  -1   7   9        2.89        2.95      2.52 o 
   0   7   9        0.21        0.34      1.06 o 
   1   7   9       26.64       30.67      2.79 o 
   2   7   9        4.00        3.42      1.29 o 
   3   7   9        4.30        6.57      2.53 o 
   4   7   9       97.03      103.89      5.12 o 
   5   7   9       47.08       51.60      5.14 o 
   6   7   9        3.95       -0.02      1.41 o 
   7   7   9        6.77       10.14      3.41 o 
   0   8   9        2.51        3.60      2.40 o 
   1   8   9       35.22       36.68      4.51 o 
   3   8   9        3.58        3.52      1.61 o 
   4   8   9        0.88        1.37      2.48 o 
   5   8   9       45.17       44.06      3.57 o 
  -3  -6  10        1.23        4.00      4.03 o 
  -2  -6  10       23.52       22.40      4.96 o 
  -1  -6  10        6.19        6.87      3.67 o 
  -4  -5  10        0.32        1.79      3.19 o 
  -3  -5  10       15.30       21.61      2.62 o 
  -2  -5  10        2.57        2.85      1.67 o 
  -1  -5  10        0.06        0.94      1.46 o 
   0  -5  10        9.57       10.46      3.21 o 
   1  -5  10       26.60       19.82      4.56 o 
  -5  -4  10        0.27        0.59      1.58 o 
  -4  -4  10        0.61       -0.96      1.08 o 
  -3  -4  10        7.18        8.77      1.34 o 
  -2  -4  10       48.56       49.71      2.55 o 
  -1  -4  10       98.48       89.18      4.92 o 
   0  -4  10        5.32        4.04      2.11 o 
   1  -4  10       81.80       76.85      6.48 o 
   2  -4  10       53.19       58.76      4.25 o 
   3  -4  10       10.01       14.07      3.99 o 
  -6  -3  10        0.01        1.78      2.78 o 
  -5  -3  10        0.91       -0.07      1.54 o 
  -4  -3  10        0.38        0.88      1.02 o 
  -3  -3  10      128.58      130.13      5.81 o 
  -2  -3  10      145.53      147.55      5.36 o 
  -1  -3  10       33.37       37.21      1.99 o 
   0  -3  10        1.21        0.76      0.77 o 
   1  -3  10        9.21        8.82      1.11 o 
   2  -3  10       10.59       12.84      2.06 o 
   3  -3  10        0.02       -0.78      1.33 o 
   4  -3  10        1.07       -0.07      1.34 o 
  -6  -2  10        3.99        3.11      3.06 o 
  -5  -2  10        2.42        4.47      1.52 o 
  -4  -2  10       18.60       20.48      1.65 o 
  -3  -2  10        4.57        1.34      0.90 o 
  -2  -2  10        6.88        6.81      1.05 o 
  -1  -2  10        1.31        0.11      0.59 o 
   0  -2  10      182.59      181.14      4.63 o 
   1  -2  10       27.63       26.69      1.70 o 
   2  -2  10        0.68        0.04      0.83 o 
   3  -2  10      116.20      105.82      3.80 o 
   4  -2  10        0.02        4.29      2.26 o 
   5  -2  10        0.60        0.36      1.36 o 
  -6  -1  10       33.11       34.56      5.73 o 
  -5  -1  10        0.99        1.51      2.37 o 
  -4  -1  10       17.65       19.94      1.65 o 
  -3  -1  10       65.98       61.25      4.02 o 
  -2  -1  10        4.39        4.88      0.90 o 
  -1  -1  10       78.22       86.69      3.85 o 
   0  -1  10      554.10      562.39     14.27 o 
   1  -1  10      115.67      114.86      3.17 o 
   2  -1  10       28.48       30.76      1.67 o 
   3  -1  10       28.98       29.29      1.86 o 
   4  -1  10        4.00        6.39      1.24 o 
   5  -1  10        1.03        4.59      2.22 o 
  -5   0  10       45.57       43.31      5.71 o 
  -4   0  10      144.92      127.16      4.34 o 
  -3   0  10        0.00        0.34      0.57 o 
  -2   0  10        1.86        2.47      1.29 o 
  -1   0  10      529.51      524.19     13.53 o 
   0   0  10      355.18      360.44     10.31 o 
   1   0  10      151.06      155.36      5.61 o 
   2   0  10      111.62      106.36      4.46 o 
   3   0  10      129.72      110.07      3.29 o 
   4   0  10       18.90       20.52      1.67 o 
   5   0  10        2.23        0.55      0.82 o 
   6   0  10       81.06       79.84      4.94 o 
  -5   1  10        0.15       -0.63      2.25 o 
  -4   1  10       13.21       12.92      1.94 o 
  -3   1  10      374.28      357.89     24.01 o 
  -2   1  10       92.69       91.66      5.56 o 
  -1   1  10       19.99       19.29      2.00 o 
   0   1  10      146.46      151.60      5.53 o 
   1   1  10       31.68       31.31      5.64 o 
   2   1  10      257.38      243.30      8.29 o 
   3   1  10       24.98       31.61      6.57 o 
   4   1  10        8.28        8.11      0.99 o 
   5   1  10       32.88       36.82      2.13 o 
   6   1  10        0.35        1.70      1.92 o 
  -5   2  10        5.78        8.56      3.56 o 
  -4   2  10       26.31       26.57      2.67 o 
  -3   2  10       13.52       15.22      2.02 o 
  -2   2  10       80.35       76.25      5.23 o 
  -1   2  10        6.47        6.87      3.81 o 
   0   2  10       73.34       72.65      4.50 o 
   1   2  10       21.99       20.18      2.17 o 
   2   2  10       39.86       38.61      4.93 o 
   3   2  10       29.16       20.44      2.06 o 
   4   2  10       22.87       23.18      1.39 o 
   5   2  10       22.94       28.35      1.88 o 
   6   2  10        1.49       -0.19      2.33 o 
   7   2  10        0.63        1.59      2.37 o 
  -4   3  10       18.08       15.77      2.88 o 
  -3   3  10        2.10        1.43      1.35 o 
  -2   3  10        1.36        1.75      2.16 o 
  -1   3  10      232.63      249.35     11.93 o 
   0   3  10      236.51      230.38      7.92 o 
   1   3  10       19.07       20.66      2.00 o 
   2   3  10        6.20        6.16      1.55 o 
   3   3  10       39.07       40.67      2.79 o 
   4   3  10        0.95        2.92      2.77 o 
   5   3  10       45.07       46.28      2.05 o 
   6   3  10        8.49       11.02      2.82 o 
   7   3  10        0.02        1.86      2.32 o 
  -4   4  10       11.22       10.30      2.20 o 
  -3   4  10        5.41        2.44      1.48 o 
  -2   4  10        5.84        8.04      1.86 o 
  -1   4  10        1.48       -0.16      1.06 o 
   0   4  10       10.89       14.04      2.17 o 
   1   4  10       17.21       18.62      2.00 o 
   2   4  10        9.30       13.31      2.56 o 
   3   4  10        3.37        4.61      2.10 o 
   4   4  10        1.78       -0.54      1.03 o 
   5   4  10       20.41       24.82      2.47 o 
   6   4  10        0.46        0.54      1.04 o 
  -3   5  10        1.09        1.15      1.38 o 
  -2   5  10        0.42        0.44      1.29 o 
  -1   5  10        1.72        1.45      1.25 o 
   0   5  10       29.06       28.94      2.51 o 
   1   5  10        8.02        7.32      1.54 o 
   2   5  10       56.99       52.35      3.11 o 
   3   5  10       17.58       18.48      2.17 o 
   4   5  10        0.99        2.20      1.35 o 
   5   5  10      108.53      106.31      5.00 o 
   6   5  10        5.02        6.69      1.60 o 
   7   5  10       11.74        6.04      2.17 o 
  -2   6  10       31.60       35.49      6.82 o 
  -1   6  10       67.71       67.23      6.17 o 
   0   6  10        2.93        7.08      1.79 o 
   1   6  10        3.12        3.42      2.97 o 
   2   6  10       15.89       17.04      2.55 o 
   3   6  10       69.68       66.74      3.73 o 
   4   6  10        1.90        3.67      1.51 o 
   5   6  10       10.15       10.66      2.14 o 
   6   6  10       62.78       52.56      6.04 o 
   7   6  10        1.20        2.20      1.78 o 
  -1   7  10        2.51        1.58      1.89 o 
   0   7  10        0.18        0.50      1.32 o 
   1   7  10        0.30        0.36      1.12 o 
   2   7  10        0.51        1.94      2.20 o 
   3   7  10        8.90       10.37      2.01 o 
   4   7  10        0.17        0.06      1.09 o 
   5   7  10       86.94       92.38      5.14 o 
   6   7  10        3.00       -0.03      1.88 o 
   1   8  10        1.47       -0.50      1.69 o 
   2   8  10       31.91       26.23      3.75 o 
   3   8  10        2.27        1.70      1.40 o 
   4   8  10        6.57        8.58      2.08 o 
   5   8  10       24.81       28.68      4.37 o 
  -3  -5  11        6.57       10.03      3.43 o 
  -2  -5  11        3.25        7.88      4.91 o 
  -1  -5  11        7.48        4.34      1.80 o 
   0  -5  11       20.19       19.81      3.45 o 
  -4  -4  11        0.65        0.63      1.33 o 
  -3  -4  11        9.94       11.36      1.65 o 
  -2  -4  11        0.04       -0.65      1.15 o 
  -1  -4  11        0.24       -1.27      1.36 o 
   0  -4  11        2.29       -2.34      2.34 o 
   1  -4  11       30.10       30.53      3.20 o 
   2  -4  11       13.20       14.82      2.60 o 
  -5  -3  11        0.79        6.11      3.46 o 
  -4  -3  11       51.16       48.69      3.55 o 
  -3  -3  11       20.17       15.39      3.50 o 
  -2  -3  11       55.87       61.96      4.87 o 
  -1  -3  11        8.37        8.56      1.80 o 
   0  -3  11       17.45       15.04      1.47 o 
   1  -3  11        1.18        0.90      1.14 o 
   2  -3  11        9.26        9.85      1.81 o 
   3  -3  11        1.14        0.89      1.48 o 
  -5  -2  11        5.25       11.56      3.11 o 
  -4  -2  11        2.01        0.29      1.25 o 
  -3  -2  11       15.29       13.47      3.10 o 
  -2  -2  11       32.86       34.76      2.84 o 
  -1  -2  11       70.84       68.81      4.77 o 
   0  -2  11      109.68      105.14      6.45 o 
   1  -2  11        9.91        7.79      1.12 o 
   2  -2  11       52.81       50.66      2.34 o 
   3  -2  11        5.19        9.06      1.51 o 
   4  -2  11       54.51       48.96      3.78 o 
  -5  -1  11       13.33        9.89      3.66 o 
  -4  -1  11       10.93       11.89      2.08 o 
  -3  -1  11        0.30        1.26      1.32 o 
  -2  -1  11       11.46       14.14      2.19 o 
  -1  -1  11       53.32       50.43      3.26 o 
   0  -1  11      138.93      150.99      5.73 o 
   1  -1  11       63.03       61.00      3.46 o 
   2  -1  11       48.46       47.85      2.36 o 
   3  -1  11        5.08        4.17      1.11 o 
   4  -1  11       17.62       17.97      2.41 o 
   5  -1  11        8.93       11.91      3.02 o 
  -5   0  11       15.17       18.29      3.63 o 
  -4   0  11       72.51       75.98      4.32 o 
  -3   0  11       28.56       27.33      2.64 o 
  -2   0  11       10.76        8.75      1.86 o 
  -1   0  11        0.59        0.38      0.98 o 
   0   0  11      366.42      359.53     10.74 o 
   1   0  11      151.51      137.34      5.36 o 
   2   0  11       19.65       21.32      2.25 o 
   3   0  11        4.57        1.38      1.61 o 
   4   0  11       55.82       52.03      2.65 o 
   5   0  11        4.14        6.12      2.37 o 
   6   0  11        0.02        0.13      1.72 o 
  -5   1  11        7.71       12.86      3.59 o 
  -4   1  11       11.60       13.42      2.08 o 
  -3   1  11        1.02        0.59      1.09 o 
  -2   1  11       11.90       11.77      1.90 o 
  -1   1  11       34.01       31.48      2.60 o 
   0   1  11       65.45       59.53      3.32 o 
   1   1  11        0.14        1.45      1.54 o 
   2   1  11       70.10       66.44      3.48 o 
   3   1  11      203.06      203.98      9.47 o 
   4   1  11       23.44       27.46      2.58 o 
   5   1  11       10.94       16.03      2.21 o 
   6   1  11        1.81        2.70      1.76 o 
  -4   2  11        2.05        2.01      1.62 o 
  -3   2  11       25.01       26.39      2.54 o 
  -2   2  11       47.95       47.74      3.23 o 
  -1   2  11      502.58      513.72     14.58 o 
   0   2  11      104.06      112.06      4.64 o 
   1   2  11        1.33        0.10      0.95 o 
   2   2  11       30.43       22.92      2.29 o 
   3   2  11      164.98      157.13      9.71 o 
   4   2  11       12.11       13.26      2.05 o 
   5   2  11        4.75        5.62      1.54 o 
   6   2  11        3.07        8.47      2.59 o 
  -4   3  11       33.45       30.33      4.48 o 
  -3   3  11       14.35       14.74      3.35 o 
  -2   3  11        0.00        1.14      1.26 o 
  -1   3  11        0.80        0.16      1.02 o 
   0   3  11      313.92      332.59     11.07 o 
   1   3  11        1.96       -0.04      2.16 o 
   2   3  11        7.59       10.46      1.79 o 
   3   3  11       11.84       11.36      1.70 o 
   4   3  11       64.82       61.39      6.30 o 
   5   3  11        4.15        6.95      1.75 o 
   6   3  11        9.30       13.45      3.59 o 
   7   3  11        1.81        1.79      1.95 o 
  -3   4  11        3.71        4.67      3.75 o 
  -2   4  11        2.20        3.80      1.43 o 
  -1   4  11       31.27       31.36      2.87 o 
   0   4  11        6.73        7.10      1.86 o 
   1   4  11       15.48       16.00      2.22 o 
   2   4  11        0.01       -0.75      1.07 o 
   3   4  11       97.78       98.67      7.65 o 
   4   4  11       18.40       22.32      2.37 o 
   5   4  11        0.84        1.51      1.31 o 
   6   4  11        5.50        5.68      2.66 o 
   7   4  11        6.84        8.61      2.36 o 
  -3   5  11        6.33        3.29      2.01 o 
  -2   5  11        5.40       10.47      2.21 o 
  -1   5  11        0.99        1.18      2.08 o 
   0   5  11        3.04        3.06      2.79 o 
   1   5  11        9.14        9.16      1.97 o 
   2   5  11       51.51       51.04      3.53 o 
   3   5  11       85.31       81.22      4.33 o 
   4   5  11       19.55       22.14      4.51 o 
   5   5  11        9.39        9.87      1.96 o 
   6   5  11        2.94        3.55      2.52 o 
   7   5  11        5.25        6.41      2.16 o 
  -2   6  11       11.69       15.06      2.74 o 
  -1   6  11        6.24        3.28      2.65 o 
   0   6  11        0.03       -0.09      0.96 o 
   1   6  11        7.77        8.04      2.29 o 
   2   6  11        5.90        5.76      1.58 o 
   3   6  11        1.06        1.29      1.39 o 
   4   6  11       10.92       14.30      2.29 o 
   5   6  11        0.01        0.35      1.25 o 
   6   6  11       30.86       25.95      4.77 o 
   0   7  11        0.00        5.18      2.69 o 
   1   7  11        5.57       10.28      3.17 o 
   2   7  11       13.14       11.54      2.80 o 
   3   7  11       18.17       21.35      2.67 o 
   4   7  11        3.30        4.10      2.65 o 
   5   7  11       10.45       13.09      3.03 o 
   6   7  11       10.79        0.02      1.95 o 
   2   8  11        0.01        1.34      1.99 o 
   3   8  11        8.10       10.27      2.32 o 
   4   8  11        0.14       -0.07      2.04 o 
  -3  -4  12        0.01        1.71      2.36 o 
  -2  -4  12        6.80        8.73      2.57 o 
  -1  -4  12        5.35        8.73      3.20 o 
   0  -4  12        0.81       -0.25      1.99 o 
   1  -4  12       10.33        8.77      3.34 o 
  -4  -3  12        2.17        1.24      1.52 o 
  -3  -3  12       53.85       58.43      5.94 o 
  -2  -3  12        5.31       10.50      2.68 o 
  -1  -3  12       12.36       10.81      1.99 o 
   0  -3  12       11.32       15.38      3.57 o 
   1  -3  12       34.25       43.81      5.20 o 
   2  -3  12        0.06        0.78      2.08 o 
  -4  -2  12        1.13        2.58      1.66 o 
  -3  -2  12        9.53       11.91      2.14 o 
  -2  -2  12       11.49       12.54      2.63 o 
  -1  -2  12       14.30       16.00      2.24 o 
   0  -2  12       83.17       77.34      4.11 o 
   1  -2  12        8.65        7.58      1.60 o 
   2  -2  12        0.71        0.45      1.42 o 
   3  -2  12        1.70       -1.12      2.15 o 
  -5  -1  12        4.27        3.52      3.50 o 
  -4  -1  12        0.35        1.05      1.33 o 
  -3  -1  12       62.46       71.90      4.50 o 
  -2  -1  12        2.63        5.12      2.51 o 
  -1  -1  12       36.89       38.55      3.23 o 
   0  -1  12       66.62       61.70      3.59 o 
   1  -1  12        0.04        4.38      2.60 o 
   2  -1  12       11.08       12.26      2.00 o 
   3  -1  12        0.08       -0.11      1.30 o 
   4  -1  12        0.11        0.36      1.23 o 
  -4   0  12        0.16       -0.01      1.12 o 
  -3   0  12       13.18       13.57      2.12 o 
  -2   0  12        0.02        0.32      1.03 o 
  -1   0  12       87.86       79.85      4.18 o 
   0   0  12       31.62       31.08      2.82 o 
   1   0  12       13.55       14.83      2.82 o 
   2   0  12       75.23       76.46      4.08 o 
   3   0  12       72.14       63.76      3.95 o 
   4   0  12        2.97        2.66      1.36 o 
   5   0  12        1.23        3.21      2.36 o 
  -4   1  12        0.79        2.77      1.61 o 
  -3   1  12        2.26        0.51      1.39 o 
  -2   1  12       15.78       13.82      2.24 o 
  -1   1  12       56.63       59.65      3.73 o 
   0   1  12       10.67       12.32      2.07 o 
   1   1  12        0.26        0.34      1.39 o 
   2   1  12        3.83        2.61      1.45 o 
   3   1  12       23.14       22.38      2.29 o 
   4   1  12       22.58       21.40      2.34 o 
   5   1  12        3.11        4.19      1.75 o 
  -4   2  12        0.45        1.34      1.53 o 
  -3   2  12        0.00        0.88      1.81 o 
  -2   2  12        5.20        5.55      3.06 o 
  -1   2  12        3.30        3.96      1.66 o 
   0   2  12      401.74      398.55     22.16 o 
   1   2  12        3.21        3.80      1.34 o 
   2   2  12        4.89        7.12      3.28 o 
   3   2  12       16.36       16.56      4.85 o 
   4   2  12      104.76       98.05      4.83 o 
   5   2  12        2.27        3.48      2.05 o 
   6   2  12       69.33       68.80      7.35 o 
  -3   3  12       75.73       70.90      4.82 o 
  -2   3  12        0.03        1.49      1.51 o 
  -1   3  12        5.16        7.12      1.52 o 
   0   3  12       17.61       17.01      3.31 o 
   1   3  12       16.06       22.92      2.26 o 
   2   3  12       61.73       61.93      3.95 o 
   3   3  12       20.51       20.14      2.39 o 
   4   3  12        0.07        0.75      1.29 o 
   5   3  12        2.75        3.47      1.59 o 
   6   3  12        6.83       15.27      3.28 o 
  -3   4  12        1.77        1.93      1.91 o 
  -2   4  12        5.20        6.77      2.62 o 
  -1   4  12       80.33       87.87      4.92 o 
   0   4  12       86.23       87.70      4.65 o 
   1   4  12       35.36       38.05      3.35 o 
   2   4  12       53.32       55.13      3.51 o 
   3   4  12        8.72        8.51      2.10 o 
   4   4  12       22.34       21.28      2.46 o 
   5   4  12        5.77        4.75      2.05 o 
   6   4  12        0.27       -0.89      2.22 o 
  -2   5  12        9.79       11.10      2.48 o 
  -1   5  12       43.09       44.57      3.65 o 
   0   5  12        1.83        4.29      1.71 o 
   1   5  12        0.69       -0.36      1.04 o 
   2   5  12        3.11        5.73      1.90 o 
   3   5  12        9.29       12.95      3.75 o 
   4   5  12        0.77        3.51      3.05 o 
   5   5  12       28.20       28.39      2.87 o 
   6   5  12        0.30       -0.71      2.25 o 
  -1   6  12       18.64       17.43      3.04 o 
   0   6  12       12.46       16.32      2.45 o 
   1   6  12        2.18        1.71      1.61 o 
   2   6  12        0.09        0.44      1.31 o 
   3   6  12       13.60       15.79      2.51 o 
   4   6  12        1.62        3.00      1.73 o 
   5   6  12       18.45       22.13      2.62 o 
   6   6  12       11.45       13.06      4.02 o 
   1   7  12        7.84       14.92      3.75 o 
   2   7  12        9.12       12.64      2.26 o 
   3   7  12        0.02        1.41      1.61 o 
   4   7  12        5.86        5.94      2.12 o 
   5   7  12        6.88        3.71      1.83 o 
  -3  -3  13       10.41       13.71      2.63 o 
  -2  -3  13       12.74       17.99      3.12 o 
  -1  -3  13        1.01        0.89      1.79 o 
   0  -3  13        0.20        2.45      2.08 o 
   1  -3  13        0.00        1.13      1.82 o 
  -4  -2  13        0.18        4.27      3.01 o 
  -3  -2  13       23.33       24.61      3.12 o 
  -2  -2  13        0.67        1.71      1.60 o 
  -1  -2  13        6.92        8.67      2.10 o 
   0  -2  13       23.38       20.63      3.85 o 
   1  -2  13       26.58       25.06      2.77 o 
   2  -2  13        8.38       11.39      2.97 o 
   3  -2  13        0.60        0.09      1.78 o 
  -4  -1  13       23.42       21.31      3.00 o 
  -3  -1  13        8.30        9.09      2.00 o 
  -2  -1  13       71.97       85.02      5.03 o 
  -1  -1  13        0.01       -0.37      1.29 o 
   0  -1  13       15.38       19.42      2.55 o 
   1  -1  13        5.60        6.89      1.91 o 
   2  -1  13        0.36        0.85      1.24 o 
   3  -1  13        0.04        0.80      1.40 o 
   4  -1  13        1.15        0.61      2.06 o 
  -4   0  13        1.28        0.28      1.40 o 
  -3   0  13        1.90        4.75      2.02 o 
  -2   0  13       43.09       46.20      3.54 o 
  -1   0  13       12.03       13.04      2.08 o 
   0   0  13        4.59        4.72      1.64 o 
   1   0  13        1.24        0.91      1.20 o 
   2   0  13        1.00        2.78      1.39 o 
   3   0  13       77.16       71.49      5.66 o 
   4   0  13        7.53        6.10      1.97 o 
  -4   1  13       15.01       13.08      3.94 o 
  -3   1  13       10.75        9.42      2.22 o 
  -2   1  13        5.51        8.73      3.04 o 
  -1   1  13       50.47       55.49      4.18 o 
   0   1  13       21.83       24.97      2.63 o 
   1   1  13       17.85       16.28      2.03 o 
   2   1  13       42.64       44.50      3.55 o 
   3   1  13        2.61        1.74      1.35 o 
   4   1  13        0.48        0.26      1.12 o 
   5   1  13        1.09        5.91      4.60 o 
  -3   2  13        0.11        1.06      1.81 o 
  -2   2  13        5.04        7.41      1.79 o 
  -1   2  13       36.25       34.79      8.70 o 
   0   2  13        5.47       11.33      3.50 o 
   1   2  13      142.88      130.47     13.70 o 
   2   2  13       46.35       51.57      4.54 o 
   3   2  13        5.74        6.03      2.46 o 
   4   2  13       12.60        9.28      2.18 o 
   5   2  13       29.37       34.65      3.45 o 
  -3   3  13       20.55       23.23      3.35 o 
  -2   3  13       11.62       17.18      3.99 o 
  -1   3  13        0.61        0.69      1.46 o 
   0   3  13        0.05        1.96      1.45 o 
   1   3  13       59.07       55.34      4.13 o 
   2   3  13       85.46       88.48      4.91 o 
   3   3  13        1.96        6.19      2.01 o 
   4   3  13        3.55        2.67      1.66 o 
   5   3  13       15.81       19.25      2.28 o 
  -2   4  13       14.61       19.19      2.76 o 
  -1   4  13        5.92        6.79      2.18 o 
   0   4  13      111.70      109.00      6.08 o 
   1   4  13       34.06       32.80      3.36 o 
   2   4  13       19.74       25.94      3.47 o 
   3   4  13       77.86       68.07     11.13 o 
   4   4  13        5.84        4.63      1.77 o 
   5   4  13        0.10       -0.28      1.34 o 
  -1   5  13       18.77       21.79      2.94 o 
   0   5  13       70.40       63.45      7.03 o 
   1   5  13        0.59        0.96      1.64 o 
   2   5  13        0.30        0.95      2.44 o 
   3   5  13       19.21       21.13      2.97 o 
   4   5  13       28.14       28.60      2.95 o 
   5   5  13       15.00       17.20      2.61 o 
   0   6  13       10.20       10.29      2.78 o 
   1   6  13        0.05        0.88      1.44 o 
   2   6  13        8.29        8.36      2.36 o 
   3   6  13       23.37       28.92      3.34 o 
   4   6  13        1.48        1.55      1.69 o 
   5   6  13        2.60        2.09      1.64 o 
   2   7  13       14.86       18.52      3.66 o 
   3   7  13        0.40        2.45      1.86 o 
  -2  -2  14        0.86        0.91      1.63 o 
  -1  -2  14        0.02        0.73      1.49 o 
   0  -2  14        1.88        2.76      1.78 o 
  -3  -1  14       77.97       84.84      5.77 o 
  -2  -1  14        1.30        2.97      1.90 o 
  -1  -1  14        2.80       -0.07      1.47 o 
   0  -1  14       15.11       13.38      2.41 o 
   1  -1  14       27.45       29.03      5.35 o 
   2  -1  14        5.33        4.72      2.13 o 
   3  -1  14        0.65        1.06      2.45 o 
  -3   0  14        2.63        5.65      3.87 o 
  -2   0  14        8.09        6.05      1.94 o 
  -1   0  14        5.88        7.09      3.82 o 
   0   0  14       12.02       13.63      3.43 o 
   1   0  14        0.81        0.24      1.21 o 
   2   0  14        0.30       -1.01      1.47 o 
   3   0  14       30.93       40.96      5.12 o 
  -3   1  14        9.17       11.59      2.63 o 
  -2   1  14        4.62        4.67      2.11 o 
  -1   1  14       77.68       76.82      5.11 o 
   0   1  14       80.59       90.69      5.58 o 
   1   1  14        0.04        0.55      1.24 o 
   2   1  14        0.02       -1.22      1.53 o 
   3   1  14        3.86        5.02      2.98 o 
   4   1  14        0.82        0.10      1.19 o 
  -2   2  14        4.61        4.24      1.97 o 
  -1   2  14        7.13        8.53      2.04 o 
   0   2  14        0.29        1.93      1.45 o 
   1   2  14        6.89        6.85      1.82 o 
   2   2  14        3.41        5.73      1.98 o 
   3   2  14        0.27        0.59      1.29 o 
   4   2  14        0.01        2.13      1.78 o 
  -2   3  14        0.27        0.12      1.23 o 
  -1   3  14        5.50        7.06      2.27 o 
   0   3  14        0.16        0.81      1.46 o 
   1   3  14        5.13        8.86      2.15 o 
   2   3  14       10.89       12.97      2.46 o 
   3   3  14       22.81       26.33      4.29 o 
   4   3  14        2.27        2.78      2.33 o 
   5   3  14        2.85        0.61      1.52 o 
  -1   4  14       35.02       36.24      3.93 o 
   0   4  14       23.26       23.96      3.18 o 
   1   4  14       29.19       27.84      2.95 o 
   2   4  14        6.78       10.96      2.17 o 
   3   4  14        2.84        6.96      2.10 o 
   4   4  14       39.16       33.04      3.25 o 
   5   4  14        0.27        1.20      1.50 o 
   0   5  14        6.56        9.06      2.63 o 
   1   5  14        0.86       -0.59      2.15 o 
   2   5  14        0.30        0.86      1.78 o 
   3   5  14        1.34        1.56      2.09 o 
   4   5  14       24.29       27.66      4.30 o 
   1   6  14        0.26        0.38      1.67 o 
   2   6  14        0.19       -0.39      1.41 o 
   3   6  14        3.39        2.85      1.95 o 
  -1  -1  15        0.40       -0.38      2.24 o 
   0  -1  15        0.59        0.39      1.65 o 
   1  -1  15        0.18        0.42      2.20 o 
  -1   0  15        0.79        1.20      1.80 o 
   0   0  15       76.50       80.07      5.11 o 
   1   0  15       16.18       15.83      2.81 o 
   2   0  15        0.01        0.50      1.53 o 
  -1   1  15        8.99       10.19      2.59 o 
   0   1  15       26.08       25.80      3.32 o 
   1   1  15       17.45       19.66      2.52 o 
   2   1  15        6.79        4.44      2.11 o 
   3   1  15        4.13        5.18      3.06 o 
  -1   2  15        0.88        1.66      1.82 o 
   0   2  15        3.86        5.25      1.88 o 
   1   2  15        0.49       -1.07      1.49 o 
   2   2  15       13.57       15.10      2.85 o 
   3   2  15       11.93       13.38      2.70 o 
  -1   3  15        2.60        2.51      1.91 o 
   0   3  15        2.34        3.71      1.95 o 
   1   3  15        8.65        9.33      2.97 o 
   2   3  15       18.95       19.59      2.67 o 
   3   3  15        4.67        6.43      2.04 o 
   0   4  15       10.16       11.55      2.48 o 
   1   4  15        5.92        5.15      3.07 o 
   2   4  15        0.64       -0.27      1.35 o 
   3   4  15        0.18        4.18      2.55 o 
   2   5  15        6.76       11.59      2.78 o 
                                                 
